# Supplementary material for: Human mobility and urban malaria risk in the main transmission hotspot of Amazonian Brazil
Source: PLoS One. 2020 Nov 25;15(11):e0242357. doi: 10.1371/journal.pone.0242357 (PMC7688137; doi:10.1371/journal.pone.0242357)
Supplement: S1 Dataset — (XLSX) [file pone.0242357.s003.xlsx]

## Sheet: Data
ID_INDIV	ID_hh	overnights_YN	overnHigherAPI_YN	totalovernights	overnHigherAPI	age	gender	literacy	wi_terc	cashtransf	workstatus	fishing	otherhouse	loc1_id_may2019	loc1_api_may2019	loc1_days_may2019	loc2_id_may2019	loc2_api_may2019	loc2_days_may2019	loc1_id_sept2019	loc1_api_sept2019	loc1_days_sept2019	loc2_id_sept2019	loc2_api_sept2019	loc2_days_sept2019
5/25	5	1	1	31	31	2	0	1	3	0	0	0	1	120033_12	1037.94	31			70			28			9
5/26	5	0	0	0	0	2	0	1	3	0	2	0	1									7			4
5/27	5	1	1	31	31	1	1	1	3	0	0	0	1	120033_12	1037.94	31
5/28	5	1	1	31	31	3	1	1	3	0	1	0	1	120033_12	1037.94	31			140			80			8
5/29	5	1	1	41	41	1	1	1	3	0	0	0	1	120033_12	1037.94	41			49
5/30	5	0	0	0	0	2	1	1	3	0	1	0	1									7			7
15/43	15	0	0	0	0	2	1	1	3	0	1	0	0
16/59	16	1	0	176	0	4	1	0	2	0	0	1	0	120033_84	53.3333	128				120033_17	76.9231	48
16/60	16	1	0	16	0	4	0	0	2	0	0	1	0							120033_17	76.9231	16
16/61	16	0	0	0	0	1	0	1	2	0	0	0	0
21/56	21	0	0	0	0	2	0	1	3	0	2	0	1			17						31
21/57	21	0	0	0	0	3	1	1	3	0	2	1	1			17						32
21/58	21	0	0	0	0	1	0	1	3	0	0	0	1			17						31
35/109	35	1	1	72	72	4	0	1	3	0	0	0	1	120033_12	1037.94	48				120033_12	1037.94	24
44/33	44	0	0	0	0	2	0	1	3	0	2	0	0
44/34	44	1	1	16	16	3	1	1	3	0	2	1	0	120033_52	1597.43	16
44/35	44	0	0	0	0	2	1	1	3	0	0	0	0
73/36	73	0	0	0	0	3	1	1	3	0	3	0	1			50			24
73/37	73	0	0	0	0	3	0	1	3	0	1	0	1			64						2
73/38	73	0	0	0	0	2	1	1	3	0	0	0	1			7
90/35	90	1	0	26	0	3	0	1	2	0	0	1	1	120033_18	411.709	8						31	120033_18	411.709	18
110/68	110	1	0	120	0	2	1	1	3	1	1	0	1	120020_1	1.00155	40				120020_1	1.00155	80
110/69	110	0	0	0	0	2	1	1	3	1	0	0	1
110/70	110	1	1	64	64	2	0	1	3	1	0	0	1	120033_7	522.363	64
110/71	110	1	1	64	64	2	1	1	3	1	2	0	1	120033_54	945.679	64
110/72	110	1	1	64	64	0	0	0	3	1	0	0	1	120033_7	522.363	64
117/100	117	1	1	3	2	2	1	1	2	0	2	0	0	120020_84	581.498	2				120042_1	50.0642	1
117/99	117	0	0	0	0	4	1	0	2	0	0	0	0
122/76	122	0	0	0	0	2	1	1	3	0	1	0	1			84						60
122/77	122	0	0	0	0	1	0	1	3	0	0	0	1			84						40
122/78	122	1	1	60	60	1	0	1	3	0	0	0	1			84				120033_70	1129.03	60			20
122/79	122	1	1	20	20	2	0	1	3	0	0	0	1			84				120033_15	1713.89	20
122/80	122	0	0	0	0	2	0	1	3	0	1	0	1			84						40
122/81	122	0	0	0	0	0	0	0	3	0	0	0	1			84						40
128/574	128	1	0	1	0	2	0	1	3	0	0	0	0			20				120020_1	1.00155	1
128/575	128	0	0	0	0	4	0	1	3	0	1	0	0
142/312	142	1	1	176	176	2	0	1	1	0	1	0	0	120033_8	1220.83	96				120033_8	1220.83	80
142/313	142	1	0	145	0	2	1	1	1	0	1	0	0	120020_1	1.00155	65				120020_1	1.00155	80
142/314	142	1	1	3	3	1	1	1	1	0	0	0	0	120033_12	1037.94	3
147/95	147	1	1	48	48	2	0	1	2	1	0	1	0							120033_70	1129.03	48
147/96	147	1	0	8	0	2	0	1	2	1	0	0	0	120033_56	199.588	8
147/97	147	1	0	8	0	1	1	1	2	1	0	1	0	120033_56	199.588	8
147/98	147	1	1	112	112	1	1	0	2	1	0	1	0	120020_74	553.433	64				120033_70	1129.03	48
155/39	155	1	0	2	0	2	0	1	2	0	0	0	0	120020_1	1.00155	2
155/40	155	1	1	2	2	2	1	1	2	0	2	0	0	120033_70	1129.03	2
170/41	170	1	1	50	35	2	1	1	2	1	2	0	0	120033_70	1129.03	14				120033_70	1129.03	21	120033_84	53.3333	15
170/42	170	1	1	2	2	2	0	1	2	1	0	1	0	120033_70	1129.03	2
170/43	170	1	1	2	2	1	0	0	2	1	0	0	0	120033_70	1129.03	2
170/44	170	1	1	2	2	1	1	0	2	1	0	0	0	120033_70	1129.03	2
179/53	179	0	0	0	0	3	0	1	3	0	2	0	1			3
179/54	179	1	0	1	0	3	1	1	3	0	2	1	1			3				120042_62	198.675	1
192/378	192	1	1	64	64	2	1	1	2	0	2	9	0	120033_70	1129.03	64
192/379	192	1	1	96	96	1	1	1	2	0	0	0	0	120033_70	1129.03	64				120033_70	1129.03	32
192/380	192	1	1	96	96	2	0	1	2	0	1	0	0	120033_70	1129.03	64				120033_70	1129.03	32
195/429	195	1	1	128	128	2	1	1	3	0	2	0	1	120033_15	1713.89	128
195/430	195	1	1	3	3	2	1	1	3	0	0	0	1	120033_15	1713.89	3
195/431	195	0	0	0	0	1	0	1	3	0	0	0	1
195/432	195	0	0	0	0	2	0	1	3	0	1	0	1
195/433	195	0	0	0	0	1	1	1	3	0	0	0	1
198/56	198	0	0	0	0	2	0	1	2	0	0	0	0
198/57	198	1	0	2	0	3	0	1	2	0	0	0	0	120020_1	1.00155	2
198/58	198	0	0	0	0	2	0	1	2	0	0	0	0			64						32
208/401	208	0	0	0	0	2	0	1	1	1	0	0	0
208/402	208	0	0	0	0	1	0	1	1	1	0	0	0
208/403	208	0	0	0	0	0	0	1	1	1	0	0	0
208/404	208	0	0	0	0	2	1	1	1	1	2	0	0
212/163	212	0	0	0	0	3	1	1	3	0	1	0	0
212/164	212	1	1	10	10	2	0	1	3	0	1	0	0	120033_15	1713.89	2				120033_15	1713.89	8
212/165	212	1	1	220	220	1	0	0	3	0	0	0	0	120033_15	1713.89	160				120033_15	1713.89	60
212/166	212	1	1	6	6	0	0	0	3	0	0	0	0	120033_15	1713.89	2				120033_15	1713.89	4
226/374	226	0	0	0	0	4	0	1	3	0	0	0	1
226/375	226	1	0	5	0	2	1	1	3	0	1	0	1	120033_26	45.8333	3	120033_53	219.298	2
226/376	226	0	0	0	0	4	1	0	3	0	2	1	1
226/377	226	0	0	0	0	1	1	1	3	0	0	1	1
232/39	232	1	1	32	32	2	1	1	2	1	2	0	1	120033_72	555.556	32						32
232/40	232	1	1	32	32	1	0	0	2	1	0	0	1	120033_72	555.556	32						32
232/41	232	1	1	32	32	2	0	1	2	1	0	0	1	120033_72	555.556	32						32
232/42	232	1	1	32	32	0	0	0	2	1	0	0	1	120033_72	555.556	32						32
264/438	264	1	1	2	2	3	0	1	3	1	2	0	1	120033_72	555.556	2
264/439	264	1	1	2	2	1	0	1	3	1	0	0	1	120033_72	555.556	2
264/440	264	1	1	1	1	2	1	1	3	1	2	0	1	120033_15	1713.89	1
264/441	264	0	0	0	0	2	1	1	3	1	2	0	1
266/67	266	1	0	8	0	2	1	1	3	1	2	1	0	120033_17	76.9231	8						7
266/68	266	0	0	0	0	2	0	1	3	1	0	0	0
267/122	267	1	1	162	162	2	0	1	1	1	0	1	1	120033_9	769.231	130				120033_9	769.231	32
267/123	267	1	1	165	165	2	1	1	1	1	2	1	1	120033_9	769.231	133				120033_9	769.231	32
267/124	267	1	1	162	162	1	0	1	1	1	0	0	1	120033_9	769.231	130				120033_9	769.231	32
267/125	267	1	1	162	162	1	0	1	1	1	0	1	1	120033_9	769.231	130				120033_9	769.231	32
267/126	267	1	1	162	162	1	0	1	1	1	0	1	1	120033_9	769.231	130			0	120033_9	769.231	32
267/127	267	1	1	162	162	1	1	1	1	1	0	0	1	120033_9	769.231	130				120033_9	769.231	32
272/10	272	1	1	16	16	2	1	1	2	0	2	0	0	120033_70	1129.03	2				120033_70	1129.03	14
272/11	272	0	0	0	0	2	1	1	2	0	0	0	0
272/12	272	0	0	0	0	3	1	1	2	0	2	1	0			45
272/8	272	0	0	0	0	2	0	1	2	0	2	0	0
272/9	272	0	0	0	0	0	1	0	2	0	0	0	0
305/83	305	0	0	0	0	2	1	1	3	0	1	0	0
305/84	305	0	0	0	0	2	0	9	3	0	1	0	0
305/85	305	0	0	0	0	2	1	1	3	0	0	0	0
314/306	314	1	0	64	0	3	0	0	1	1	0	1	0	120033_17	76.9231	64
319/64	319	0	0	0	0	2	1	1	2	0	1	0	0
319/65	319	1	0	2	0	1	1	0	2	0	0	0	0	120020_1	1.00155	2
319/66	319	1	0	2	0	2	0	1	2	0	2	0	0	120020_1	1.00155	2
324/103	324	0	0	0	0	4	1	0	2	0	1	0	0
324/104	324	0	0	0	0	4	0	1	2	0	0	0	0
338/434	338	0	0	0	0	2	1	1	3	0	1	0	0
338/435	338	1	1	28	28	1	1	1	3	0	0	0	0	120033_15	1713.89	14				120033_15	1713.89	14
338/436	338	1	1	16	16	2	0	1	3	0	0	0	0							120033_15	1713.89	16
338/437	338	0	0	0	0	2	0	1	3	0	1	0	0
355/79	355	1	0	1	0	2	0	1	3	0	0	0	0	120020_1	1.00155	1
355/80	355	1	0	1	0	2	1	1	3	0	1	0	0	120020_1	1.00155	1
355/81	355	1	0	1	0	2	0	1	3	0	0	0	0	120020_1	1.00155	1
355/82	355	1	0	1	0	1	0	1	3	0	0	0	0	120020_1	1.00155	1
356/105	356	0	0	0	0	2	0	1	1	1	0	0	0
356/106	356	0	0	0	0	2	1	1	1	1	2	1	0
356/107	356	0	0	0	0	2	1	1	1	1	0	0	0
356/108	356	0	0	0	0	0	0	1	1	1	0	0	0
361/89	361	0	0	0	0	4	0	0	2	0	0	0	0			8						25
361/90	361	0	0	0	0	3	1	1	2	0	2	0	0			23						7
375/61	375	0	0	0	0	2	0	1	2	1	2	0	1
375/62	375	0	0	0	0	1	0	1	2	1	2	0	1
375/63	375	0	0	0	0	2	1	1	2	1	2	0	1
376/315	376	1	1	96	96	2	0	1	1	1	0	0	0	120033_7	522.363	64				120033_7	522.363	32
376/316	376	1	1	96	96	1	1	0	1	1	0	0	0	120033_7	522.363	64				120033_7	522.363	32
376/317	376	1	1	72	64	2	1	1	1	1	2	1	0	120033_7	522.363	64	120033_17	76.9231	8
380/309	380	1	1	7	7	2	0	1	2	1	0	0	1							120033_7	522.363	7
380/310	380	1	1	7	7	0	0	0	2	1	0	0	1							120033_7	522.363	7
380/311	380	1	1	38	38	2	1	1	2	1	2	1	1	120033_7	522.363	31				120033_7	522.363	7
381/7	381	0	0	0	0	4	1	1	2	0	0	0	0
411/333	411	0	0	0	0	4	0	1	3	0	0	0	0
411/334	411	0	0	0	0	2	1	1	3	0	0	0	0
427/455	427	0	0	0	0	3	1	1	2	0	2	0	0			112
428/362	428	1	1	34	2	3	1	1	3	0	1	1	0	120020_76	1034.12	2				120033_56	199.588	32
428/363	428	1	1	34	34	2	0	1	3	0	2	0	0	120020_76	1034.12	2				120033_8	1220.83	32
428/364	428	1	1	32	32	1	1	1	3	0	0	0	0							120033_8	1220.83	32
438/62	438	1	0	5	0	2	0	1	1	1	0	0	0	120020_1	1.00155	5			4
438/63	438	0	0	0	0	2	0	1	1	1	0	0	0			9						2
438/64	438	0	0	0	0	1	1	1	1	1	0	0	0			9
438/65	438	0	0	0	0	0	1	0	1	1	0	0	0			9
438/66	438	0	0	0	0	1	1	1	1	1	0	0	0			9						28
438/67	438	1	0	64	0	2	1	0	1	1	2	1	0	120033_17	76.9231	64						8
450/330	450	1	0	29	0	2	0	1	1	1	0	0	0	120020_168	66.4062	28						2	120033_56	199.588	1
450/331	450	1	0	31	0	1	0	1	1	1	0	0	0	120020_168	66.4062	28				120033_56	199.588	3
450/332	450	1	0	3	0	1	0	1	1	1	0	0	0			20				120033_56	199.588	3			99
464/102	464	0	0	0	0	2	1	1	3	0	2	0	0			2
464/103	464	0	0	0	0	0	1	0	3	0	0	0	0
464/104	464	0	0	0	0	3	0	1	3	0	1	0	0									15
464/105	464	0	0	0	0	1	0	1	3	0	0	0	0
464/106	464	0	0	0	0	1	0	1	3	0	0	0	0
483/150	483	0	0	0	0	4	0	0	2	0	0	0	0
503/800	503	0	0	0	0	4	0	0	1	0	0	0	0
503/801	503	0	0	0	0	2	0	0	1	0	0	0	0
505/802	505	0	0	0	0	4	0	0	2	0	0	0	0
505/803	505	0	0	0	0	3	1	0	2	0	0	0	0									100
531/385	531	1	0	32	0	3	1	1	2	0	2	1	0	120033_17	76.9231	32
531/386	531	0	0	0	0	4	0	0	2	0	0	0	0
554/88	554	0	0	0	0	4	0	1	3	0	0	0	1			15
554/89	554	1	1	32	32	1	1	1	3	0	2	1	1	120033_70	1129.03	32
554/90	554	1	1	56	56	4	1	0	3	0	3	0	1	120033_70	1129.03	56
561/137	561	1	1	86	47	3	1	1	3	1	2	1	1	120033_15	1713.89	47	120033_18	411.709	30	120033_18	411.709	9
561/138	561	1	1	81	42	3	0	1	3	1	2	1	1	120033_15	1713.89	42	120033_18	411.709	30	120033_18	411.709	9
561/139	561	1	1	58	48	0	0	0	3	1	0	1	1	120033_15	1713.89	48	120033_18	411.709	5	120033_18	411.709	5
579/32	579	1	1	32	32	2	0	1	2	1	0	0	0							120033_7	522.363	32
579/33	579	1	1	32	32	0	0	0	2	1	0	0	0							120033_7	522.363	32
579/34	579	1	1	102	32	2	1	1	2	1	2	1	0	120033_18	411.709	70				120033_7	522.363	32
593/69	593	0	0	0	0	2	0	1	2	1	0	0	0
593/70	593	0	0	0	0	1	0	1	2	1	0	0	0
593/71	593	0	0	0	0	1	1	1	2	1	0	0	0
593/72	593	0	0	0	0	1	0	1	2	1	0	0	0
593/73	593	1	0	61	0	2	1	1	2	1	2	0	0							120020_96	275.599	61
595/56	595	1	1	2	2	4	0	1	3	0	0	0	1							120020_55	866.197	2
595/57	595	1	1	2	2	4	1	1	3	0	0	0	1			2				120020_55	866.197	2
597/307	597	0	0	0	0	2	0	1	2	1	0	0	0			42
597/308	597	1	1	14	14	2	1	1	2	1	9	0	0							120033_12	1037.94	14
615/72	615	0	0	0	0	2	0	0	1	1	0	0	0
615/73	615	1	0	1	0	3	1	0	1	1	2	1	0	120033_17	76.9231	1
615/74	615	0	0	0	0	1	1	1	1	1	0	0	0
615/75	615	1	1	5	5	2	1	1	1	1	0	0	0	120033_70	1129.03	5
615/76	615	0	0	0	0	1	0	1	1	1	0	0	0
615/77	615	0	0	0	0	1	1	0	1	1	0	0	0
615/78	615	0	0	0	0	1	1	1	1	1	0	0	0
631/765	631	0	0	0	0	2	1	1	1	1	2	0	0
631/766	631	0	0	0	0	2	0	1	1	1	0	0	0
631/767	631	0	0	0	0	3	0	1	1	1	0	0	0
631/768	631	0	0	0	0	1	1	1	1	1	0	0	0
638/871	638	0	0	0	0	2	0	1	2	1	0	0	0
638/872	638	0	0	0	0	1	1	0	2	1	0	0	0
638/873	638	0	0	0	0	0	0	1	2	1	0	0	0
638/874	638	0	0	0	0	2	1	1	2	1	2	0	0
645/742	645	1	0	15	0	2	0	1	3	0	0	0	1	120033_16	21.2766	15						10
645/743	645	1	0	19	0	3	1	1	3	0	1	0	1	120033_16	21.2766	15	120033_26	45.8333	4			10
645/744	645	1	0	15	0	0	1	0	3	0	0	0	1	120033_16	21.2766	15						10
651/118	651	0	0	0	0	2	1	1	3	0	0	1	0			12
651/119	651	0	0	0	0	2	0	1	3	0	2	0	0
651/120	651	1	1	1	1	2	1	1	3	0	1	1	0							120042_61	972.327	1
651/121	651	0	0	0	0	1	1	1	3	0	0	0	0
668/281	668	0	0	0	0	2	1	1	3	0	1	1	1			2
668/282	668	0	0	0	0	0	0	0	3	0	0	0	1
668/283	668	0	0	0	0	2	0	1	3	0	1	1	1			2
674/226	674	0	0	0	0	3	1	1	3	1	0	0	0									2
674/227	674	0	0	0	0	3	0	1	3	1	2	0	0									2
683/146	683	0	0	0	0	2	0	0	2	0	1	0	0
683/147	683	0	0	0	0	2	1	1	2	0	1	0	0
683/148	683	0	0	0	0	1	0	1	2	0	0	0	0
683/149	683	0	0	0	0	1	0	1	2	0	0	0	0
693/473	693	1	1	2	2	2	0	1	2	0	1	1	0	120020_76	1034.12	2
693/474	693	1	1	43	20	2	1	1	2	0	2	0	0	120042_76	115.068	20	120033_70	1129.03	20	120042_62	198.675	3
693/475	693	1	1	2	2	1	1	1	2	0	0	0	0	120020_76	1034.12	2
693/476	693	1	1	2	2	1	0	1	2	0	0	0	0	120020_76	1034.12	2
694/493	694	0	0	0	0	2	0	1	3	0	2	0	0			9						9
694/494	694	0	0	0	0	1	0	1	3	0	0	0	0
694/495	694	0	0	0	0	2	1	1	3	0	2	0	0									15
697/409	697	1	0	4	0	2	0	1	1	0	1	0	0	120033_16	21.2766	4
697/410	697	1	0	4	0	2	1	1	1	0	2	1	0	120033_16	21.2766	4
697/411	697	1	0	4	0	0	0	0	1	0	0	0	0	120033_16	21.2766	4
698/400	698	0	0	0	0	2	0	1	1	1	0	0	0
698/401	698	0	0	0	0	0	1	0	1	1	0	0	0
698/402	698	0	0	0	0	1	0	1	1	1	0	0	0
698/403	698	0	0	0	0	1	0	1	1	1	0	0	0
698/404	698	1	1	20	20	2	1	1	1	1	1	0	0							120020_55	866.197	20
705/405	705	0	0	0	0	3	0	1	2	0	0	0	0
705/406	705	0	0	0	0	2	1	1	2	0	1	0	0
705/407	705	1	0	5	0	2	0	1	2	0	2	0	0	130165_8	7.84528	1				120020_1	1.00155	4
705/408	705	0	0	0	0	2	0	1	2	0	0	0	0
714/829	714	0	0	0	0	2	0	1	2	1	0	0	0
714/830	714	0	0	0	0	3	1	1	2	1	2	0	0
714/831	714	0	0	0	0	2	0	1	2	1	0	0	0
714/832	714	0	0	0	0	2	0	1	2	1	0	0	0
722/416	722	1	1	1	1	3	1	1	1	1	2	0	0							120042_61	972.327	1
722/417	722	1	1	1	1	2	0	1	1	1	2	1	0							120042_61	972.327	1
722/418	722	0	0	0	0	4	0	0	1	1	0	1	0
722/419	722	1	1	64	64	4	1	1	1	1	0	0	0	120033_8	1220.83	64
766/222	766	0	0	0	0	2	1	1	3	0	2	1	1
766/223	766	0	0	0	0	2	0	1	3	0	1	0	1
766/224	766	1	1	32	32	1	1	1	3	0	0	0	1	120033_8	1220.83	32
766/225	766	0	0	0	0	1	0	1	3	0	0	0	1
777/932	777	0	0	0	0	2	0	1	2	1	0	0	0
777/933	777	0	0	0	0	2	1	1	2	1	2	0	0
777/934	777	1	1	2	2	1	1	1	2	1	0	0	0							120033_70	1129.03	2
777/935	777	0	0	0	0	1	0	1	2	1	0	0	0
777/936	777	0	0	0	0	1	0	1	2	1	0	0	0
777/937	777	0	0	0	0	1	0	0	2	1	0	0	0
777/938	777	0	0	0	0	0	1	0	2	1	0	0	0
784/939	784	1	1	7	6	3	1	0	3	0	2	1	0	120033_70	1129.03	6	120020_1	1.00155	1
784/940	784	0	0	0	0	4	0	0	3	0	0	0	0
784/941	784	1	0	1	0	1	1	1	3	0	0	0	0	120020_1	1.00155	1
786/380	786	0	0	0	0	2	0	0	1	1	2	0	0
786/381	786	1	1	7	7	2	1	1	1	1	2	1	0	120042_61	972.327	7
786/382	786	1	1	7	7	2	1	1	1	1	0	0	0	120042_61	972.327	7
786/383	786	0	0	0	0	1	0	1	1	1	0	0	0									62
786/384	786	1	1	4	4	1	0	1	1	1	0	0	0	120033_15	1713.89	4
786/385	786	0	0	0	0	0	0	0	1	1	0	0	0
786/386	786	0	0	0	0	2	1	1	1	1	2	0	0
811/165	811	1	0	92	0	3	1	1	1	1	1	1	0	120033_56	199.588	31				120033_56	199.588	30	120042_76	115.068	31
811/166	811	0	0	0	0	3	0	1	1	1	0	1	0
811/167	811	0	0	0	0	1	1	1	1	1	0	0	0
811/168	811	0	0	0	0	2	0	1	1	1	0	0	0
811/169	811	1	1	21	21	0	1	0	1	1	0	0	0	120033_7	522.363	14	120033_7	522.363	7
811/170	811	1	0	31	0	1	1	1	1	1	0	0	0	120033_56	199.588	31
811/171	811	1	0	31	0	1	1	1	1	1	0	1	0	120033_56	199.588	31
811/172	811	1	0	31	0	1	0	1	1	1	0	0	0	120033_56	199.588	31
811/173	811	0	0	0	0	0	0	0	1	1	0	0	0
818/945	818	1	1	7	7	2	0	0	1	1	0	1	0	120033_70	1129.03	7
818/946	818	1	1	192	192	3	1	1	1	1	2	1	0	120042_60	454.321	112				120033_70	1129.03	80
818/947	818	1	1	7	7	1	1	1	1	1	0	1	0	120033_70	1129.03	7
818/948	818	1	1	14	14	1	1	1	1	1	0	1	0	120033_70	1129.03	7				120033_70	1129.03	7
818/949	818	1	1	14	14	1	1	1	1	1	0	0	0	120033_70	1129.03	7				120033_70	1129.03	7
818/950	818	1	0	43	0	2	1	1	1	1	0	0	0	120033_26	45.8333	43
818/951	818	1	1	7	7	1	1	0	1	1	0	0	0	120033_70	1129.03	7
818/952	818	1	1	7	7	1	1	1	1	1	0	1	0	120033_70	1129.03	7
823/131	823	0	0	0	0	2	0	1	2	0	1	0	0
823/132	823	0	0	0	0	0	1	0	2	0	0	0	0
823/133	823	0	0	0	0	2	1	1	2	0	1	0	0
823/134	823	0	0	0	0	1	1	1	2	0	0	0	0
823/135	823	0	0	0	0	1	0	1	2	0	0	0	0
825/153	825	0	0	0	0	3	1	1	2	1	2	1	0									15
825/154	825	0	0	0	0	2	0	1	2	1	0	0	0									15
825/155	825	0	0	0	0	0	0	0	2	1	0	0	0
825/156	825	0	0	0	0	1	1	0	2	1	0	0	0
846/794	846	1	1	4	4	2	0	1	1	1	0	0	0							120033_70	1129.03	4
846/795	846	1	1	4	4	2	1	1	1	1	2	0	0							120033_70	1129.03	4
846/796	846	1	1	4	4	0	0	0	1	1	0	0	0							120033_70	1129.03	4
854/257	854	0	0	0	0	3	1	1	3	0	1	0	0
854/259	854	0	0	0	0	2	0	1	3	0	2	0	0									31
863/833	863	0	0	0	0	4	0	0	3	0	0	0	0
863/834	863	1	0	4	0	4	1	1	3	0	0	1	0	120033_84	53.3333	4				120033_84	53.3333
863/835	863	0	0	0	0	1	1	1	3	0	0	0	0
881/174	881	1	1	3	3	3	0	1	1	1	2	0	0							120033_8	1220.83	3
881/175	881	1	1	6	6	1	1	1	1	1	0	0	0	120033_8	1220.83	3				120033_8	1220.83	3
881/176	881	0	0	0	0	4	1	1	1	1	0	0	0
881/177	881	1	1	3	3	1	1	1	1	1	0	0	0	120033_8	1220.83	3
881/178	881	0	0	0	0	1	0	1	1	1	0	0	0
881/179	881	1	1	3	3	1	1	1	1	1	0	0	0	120033_8	1220.83	3
881/180	881	1	1	6	6	2	1	1	1	1	0	0	0							120033_70	1129.03	6
881/181	881	1	0	2	0	2	0	1	1	1	0	0	0	130165_8	7.84528	2
881/182	881	1	1	2	2	2	1	1	1	1	2	0	0	120033_70	1129.03	2
882/161	882	0	0	0	0	4	0	0	1	0	0	0	0			8
882/164	882	0	0	0	0	4	1	0	1	0	0	0	0
911/188	911	0	0	0	0	2	0	1	1	1	0	1	0
911/189	911	0	0	0	0	1	1	1	1	1	0	1	0
911/190	911	0	0	0	0	0	0	0	1	1	0	0	0
911/191	911	1	0	30	0	2	1	1	1	1	2	1	0	120033_18	411.709	10				120033_18	411.709	20
914/253	914	0	0	0	0	3	0	1	3	0	0	0	0
914/254	914	0	0	0	0	2	1	1	3	0	2	1	0
914/255	914	1	1	94	94	3	1	0	3	0	2	1	0	120033_70	1129.03	14				120033_15	1713.89	80
922/410	922	0	0	0	0	4	1	0	3	0	2	0	0			30						58
931/798	931	0	0	0	0	3	0	1	2	0	2	0	1
931/799	931	0	0	0	0	3	1	1	2	0	2	0	1
940/928	940	0	0	0	0	4	0	1	1	0	0	0	0
940/929	940	1	0	4	0	4	1	0	1	0	0	0	0	120033_26	45.8333	4
940/930	940	0	0	0	0	0	0	0	1	0	0	0	0
940/931	940	0	0	0	0	2	1	1	1	0	2	0	0
985/407	985	0	0	0	0	2	0	1	2	1	0	0	0									7
985/408	985	0	0	0	0	3	1	1	2	1	2	0	0
985/409	985	0	0	0	0	1	1	0	2	1	0	0	0									7
986/350	986	1	1	96	96	4	1	1	2	0	2	1	1	120042_61	972.327	16				120042_61	972.327	80
986/351	986	1	1	96	96	3	0	1	2	0	2	0	1	120042_61	972.327	16				120042_61	972.327	80
986/352	986	1	1	96	96	0	0	0	2	0	0	0	1	120042_61	972.327	16				120042_61	972.327	80
1003/845	1003	1	0	5	0	2	0	1	2	1	0	0	0	120033_18	411.709	5
1003/846	1003	0	0	0	0	1	0	1	2	1	0	9	0
1003/847	1003	1	0	3	0	2	0	1	2	1	0	0	0							120033_18	411.709	3
1033/247	1033	1	1	7	7	3	0	1	2	1	2	0	0							120033_15	1713.89	7
1033/248	1033	1	1	251	251	3	1	1	2	1	2	0	0	120033_15	1713.89	160				120033_15	1713.89	91
1043/128	1043	0	0	0	0	2	1	1	3	0	2	0	0
1043/129	1043	0	0	0	0	3	1	1	3	0	0	0	0
1043/130	1043	0	0	0	0	3	0	1	3	0	2	0	0
1057/410	1057	0	0	0	0	2	1	1	3	0	0	0	0
1057/411	1057	0	0	0	0	4	1	1	3	0	1	1	0
1057/412	1057	0	0	0	0	4	0	1	3	0	0	1	0
1057/413	1057	1	1	21	21	2	1	1	3	0	0	0	0	120033_52	1597.43	21
1072/889	1072	0	0	0	0	2	0	1	3	0	1	0	0
1072/890	1072	0	0	0	0	2	0	1	3	0	0	0	0
1072/891	1072	0	0	0	0	3	1	1	3	0	2	0	0
1072/892	1072	0	0	0	0	1	1	0	3	0	0	0	0
1088/848	1088	0	0	0	0	2	0	1	2	1	0	0	0			59
1088/849	1088	0	0	0	0	2	1	1	2	1	1	1	0
1088/850	1088	0	0	0	0	1	1	1	2	1	0	9	0
1088/851	1088	0	0	0	0	1	0	1	2	1	0	0	0
1102/249	1102	1	0	1	0	4	0	1	3	0	0	0	0	130165_8	7.84528	1
1102/250	1102	1	0	4	0	2	0	1	3	0	0	0	0	120033_83	70.922	4
1102/251	1102	0	0	0	0	2	1	1	3	0	0	0	0
1102/252	1102	0	0	0	0	4	1	0	3	0	0	0	0									60
1105/326	1105	0	0	0	0	3	0	1	3	0	1	0	0
1105/327	1105	1	0	7	0	2	0	1	3	0	0	0	0	120033_26	45.8333	7
1105/328	1105	0	0	0	0	1	0	1	3	0	0	0	0
1105/329	1105	0	0	0	0	3	1	1	3	0	1	1	0
1112/243	1112	0	0	0	0	2	0	1	1	1	2	0	1
1112/244	1112	0	0	0	0	0	0	0	1	1	0	0	1
1112/245	1112	0	0	0	0	0	1	0	1	1	0	0	1
1112/246	1112	0	0	0	0	2	1	1	1	1	2	0	1
1122/854	1122	1	1	17	17	2	0	1	3	1	0	0	0	120033_78	892.157	7				120033_74	469.136	10
1122/855	1122	1	1	17	17	2	1	1	3	1	2	0	0	120033_78	892.157	7				120033_74	469.136	10
1122/856	1122	1	1	17	17	0	1	0	3	1	0	0	0	120033_78	892.157	7				120033_74	469.136	10
1122/857	1122	0	0	0	0	1	1	1	3	1	0	0	0
1141/233	1141	1	1	1	1	2	0	1	3	0	2	0	0	120033_7	522.363	1
1141/234	1141	1	1	1	1	1	0	1	3	0	0	0	0	120033_7	522.363	1
1141/235	1141	1	0	3	0	2	1	1	3	0	1	0	0	120033_26	45.8333	3
1158/922	1158	0	0	0	0	2	1	1	1	1	0	0	0
1158/923	1158	0	0	0	0	2	0	1	1	1	0	0	0
1158/924	1158	0	0	0	0	2	1	1	1	1	2	0	0
1158/925	1158	1	1	7	7	1	1	1	1	1	0	0	0							120042_60	454.321	7
1158/926	1158	0	0	0	0	2	0	1	1	1	0	0	0
1158/927	1158	0	0	0	0	0	0	0	1	1	0	0	0
1165/899	1165	0	0	0	0	2	0	1	1	1	0	0	0
1165/900	1165	0	0	0	0	0	0	0	1	1	0	0	0
1165/901	1165	0	0	0	0	1	0	1	1	1	0	0	0
1165/902	1165	0	0	0	0	1	1	0	1	1	0	0	0
1165/903	1165	0	0	0	0	2	1	1	1	1	2	0	0			1						80
1180/59	1180	0	0	0	0	3	0	1	2	0	0	0	0
1180/60	1180	1	1	60	60	3	1	0	2	0	0	0	0	130165_45	1549.21	60						51
1184/325	1184	0	0	0	0	3	0	1	3	0	1	0	0									15
1191/864	1191	0	0	0	0	2	0	1	3	0	1	0	0
1191/865	1191	0	0	0	0	1	0	0	3	0	0	0	0
1191/866	1191	0	0	0	0	2	1	1	3	0	1	0	0
1196/157	1196	1	1	76	76	3	0	1	3	0	0	1	0	120033_8	1220.83	64				120033_8	1220.83	12
1196/158	1196	1	1	29	29	1	1	1	3	0	0	1	0	120033_8	1220.83	17				120033_8	1220.83	12
1196/159	1196	1	1	84	77	3	1	1	3	0	3	1	0	120033_8	1220.83	64				120033_8	1220.83	13	120033_75	9.25926	7
1196/160	1196	1	1	32	32	1	0	1	3	0	0	0	0	120033_8	1220.83	32
1219/875	1219	1	0	3	0	2	0	1	3	0	1	0	0	120033_26	45.8333	3
1219/876	1219	1	0	3	0	2	1	1	3	0	2	0	0	120033_26	45.8333	3
1219/877	1219	1	0	3	0	1	1	1	3	0	0	0	0	120033_26	45.8333	3
1223/219	1223	0	0	0	0	2	1	1	3	1	0	0	0
1223/220	1223	0	0	0	0	4	0	0	3	1	0	0	0
1223/221	1223	0	0	0	0	4	1	0	3	1	0	0	0
1223/222	1223	0	0	0	0	1	0	1	3	1	0	0	0
1235/804	1235	0	0	0	0	2	0	1	2	1	0	0	0									18
1235/805	1235	0	0	0	0	0	0	0	2	1	0	0	0
1235/806	1235	1	0	18	0	2	1	1	2	1	0	0	0	120020_1	1.00155	2				120020_1	1.00155	16
1235/807	1235	0	0	0	0	1	0	1	2	1	0	0	0
1235/808	1235	0	0	0	0	1	0	0	2	1	0	0	0									18
1235/809	1235	1	0	4	0	2	1	0	2	1	2	1	0	120033_26	45.8333	4
1249/896	1249	1	0	18	0	3	1	1	3	0	0	0	0	120020_168	66.4062	10				120033_56	199.588	8
1249/897	1249	0	0	0	0	2	1	1	3	0	0	0	0
1249/898	1249	1	0	32	0	2	0	1	3	0	0	0	0	120020_1	1.00155	16				120020_1	1.00155	16
1254/858	1254	0	0	0	0	1	0	1	3	0	0	0	1									15
1254/859	1254	0	0	0	0	2	0	1	3	0	2	0	1									15
1254/860	1254	0	0	0	0	0	1	0	3	0	0	0	1									15
1254/861	1254	0	0	0	0	2	1	1	3	0	1	0	1									63
1255/336	1255	0	0	0	0	3	0	1	3	0	2	0	0
1255/337	1255	1	0	4	0	2	1	1	3	0	0	0	0							120020_1	1.00155	4
1261/862	1261	0	0	0	0	4	0	0	2	0	0	0	0
1261/863	1261	0	0	0	0	1	0	1	2	0	0	9	0
1277/318	1277	0	0	0	0	2	0	1	1	1	0	0	0
1277/319	1277	0	0	0	0	1	0	1	1	1	0	0	0
1277/320	1277	0	0	0	0	0	1	0	1	1	0	0	0
1277/321	1277	0	0	0	0	2	0	1	1	1	0	0	0
1277/322	1277	0	0	0	0	0	1	0	1	1	0	0	0
1277/323	1277	0	0	0	0	1	1	1	1	1	0	0	0									4
1277/324	1277	0	0	0	0	3	1	1	1	1	2	1	0
1306/315	1306	0	0	0	0	4	0	0	1	0	0	0	1
1306/316	1306	0	0	0	0	0	0	0	1	0	0	0	1
1306/317	1306	0	0	0	0	2	0	0	1	0	0	0	1
1306/318	1306	1	0	47	0	4	1	0	1	0	0	0	1	120033_56	199.588	7				120033_56	199.588	40
1327/427	1327	0	0	0	0	3	0	1	3	0	0	0	0
1327/428	1327	1	1	2	2	2	0	1	3	0	0	0	0	120020_74	553.433	2
1327/429	1327	0	0	0	0	4	1	1	3	0	0	0	0
1327/430	1327	1	1	2	2	1	1	1	3	0	0	0	0	120020_74	553.433	2
1332/878	1332	0	0	0	0	2	1	1	3	0	3	0	0
1332/879	1332	0	0	0	0	2	0	1	3	0	3	0	0
1332/880	1332	1	0	7	0	1	0	1	3	0	0	0	0							120020_1	1.00155	7
1332/881	1332	1	0	7	0	1	0	1	3	0	0	0	0							120020_1	1.00155	7
1332/882	1332	1	0	7	0	2	0	1	3	0	0	0	0							120020_1	1.00155	7
1344/361	1344	0	0	0	0	3	0	0	1	0	0	0	0
1344/362	1344	1	0	7	0	3	1	0	1	0	2	0	0							120042_76	115.068	7
1344/363	1344	1	0	6	0	2	0	1	1	0	0	0	0	120020_182	293.594	4				120020_1	1.00155	2
1344/364	1344	1	1	8	7	2	1	1	1	0	0	0	0	120020_182	293.594	1				130165_23	731.438	7
1344/365	1344	0	0	0	0	1	1	1	1	0	0	0	0
1344/366	1344	0	0	0	0	1	0	1	1	0	0	0	0
1344/367	1344	0	0	0	0	1	0	1	1	0	0	0	0
1345/222	1345	0	0	0	0	4	1	0	1	0	0	0	0
1354/369	1354	0	0	0	0	2	0	1	2	0	1	1	1									3
1354/370	1354	0	0	0	0	1	1	1	2	0	0	0	1
1354/371	1354	0	0	0	0	2	1	1	2	0	0	0	1
1376/457	1376	1	0	89	0	4	0	0	2	0	0	0	1	120033_21	116.55	89
1376/458	1376	1	0	90	0	1	0	1	2	0	0	0	1	120033_21	116.55	90
1428/340	1428	0	0	0	0	4	0	0	1	1	0	1	0
1428/341	1428	1	0	60	0	3	0	1	1	1	2	0	0							120033_56	199.588	60
1428/342	1428	1	0	0	0	2	1	1	1	1	2	9	0	120033_56	199.588
1428/343	1428	1	0	60	0	2	1	1	1	1	0	1	0							120033_56	199.588	60
1436/207	1436	1	0	2	0	3	0	1	2	0	0	0	0							120020_1	1.00155	2
1436/208	1436	0	0	0	0	4	1	1	2	0	0	0	0
1436/209	1436	0	0	0	0	1	0	1	2	0	0	0	0
1448/740	1448	0	0	0	0	4	1	0	3	0	0	0	0
1448/741	1448	0	0	0	0	4	0	9	3	0	0	0	0
1452/204	1452	0	0	0	0	3	0	1	2	0	0	1	0
1452/205	1452	0	0	0	0	3	1	0	2	0	2	1	0
1452/206	1452	0	0	0	0	2	0	1	2	0	0	0	0
1460/200	1460	0	0	0	0	2	0	1	3	0	1	0	0
1460/201	1460	0	0	0	0	3	1	1	3	0	1	0	0
1460/202	1460	0	0	0	0	2	0	1	3	0	0	0	0
1460/203	1460	0	0	0	0	2	0	1	3	0	0	0	0
1499/193	1499	0	0	0	0	2	0	1	2	1	0	0	0
1499/194	1499	0	0	0	0	3	1	0	2	1	0	1	0
1499/195	1499	0	0	0	0	0	0	0	2	1	0	0	0
1499/196	1499	0	0	0	0	0	1	0	2	1	0	0	0
1509/12	1509	0	0	0	0	2	1	1	2	1	1	1	0
1509/13	1509	0	0	0	0	2	0	1	2	1	0	1	0
1509/14	1509	0	0	0	0	0	1	0	2	1	0	0	0
1509/15	1509	0	0	0	0	1	0	0	2	1	0	0	0
1509/16	1509	0	0	0	0	1	1	1	2	1	0	1	0
1509/17	1509	0	0	0	0	2	1	1	2	1	0	0	0			59
1515/210	1515	0	0	0	0	2	0	1	2	0	1	0	0
1515/211	1515	0	0	0	0	2	1	1	2	0	1	0	0
1515/212	1515	0	0	0	0	1	0	1	2	0	0	0	0
1515/213	1515	0	0	0	0	1	0	0	2	0	0	0	0
1533/180	1533	1	0	2	0	3	1	0	1	1	0	0	0							120042_62	198.675	2
1533/181	1533	0	0	0	0	2	0	1	1	1	0	1	0
1533/182	1533	1	0	2	0	1	0	1	1	1	0	0	0							120042_62	198.675	2
1533/183	1533	1	1	35	3	1	1	1	1	1	0	1	0	120033_17	76.9231	32				120033_70	1129.03	3
1533/184	1533	0	0	0	0	1	1	0	1	1	0	1	0
1533/185	1533	1	0	1	0	0	0	0	1	1	0	1	0	120033_17	76.9231	1
1533/186	1533	1	0	1	0	2	1	1	1	1	2	1	0	120033_17	76.9231	1
1549/21	1549	1	0	51	0	1	0	1	2	0	0	1	0	120033_73	81.9672	51
1549/22	1549	0	0	0	0	3	0	1	2	0	1	0	0
1549/23	1549	0	0	0	0	4	1	1	2	0	2	0	0
1551/87	1551	0	0	0	0	2	0	1	2	1	0	0	0
1551/88	1551	0	0	0	0	1	1	1	2	1	0	0	0
1555/27	1555	0	0	0	0	2	0	1	1	1	0	0	0
1555/28	1555	0	0	0	0	0	0	0	1	1	0	0	0
1555/29	1555	0	0	0	0	1	1	0	1	1	0	0	0
1555/30	1555	0	0	0	0	1	0	1	1	1	0	0	0
1555/31	1555	0	0	0	0	1	1	1	1	1	0	1	0
1555/32	1555	1	1	63	15	2	1	0	1	1	2	1	0	120033_17	76.9231	48				120033_15	1713.89	15
1555/33	1555	0	0	0	0	1	1	1	1	1	0	1	0
1555/34	1555	0	0	0	0	1	0	1	1	1	0	0	0
1555/35	1555	1	0	48	0	1	1	1	1	1	0	1	0	120033_17	76.9231	48
1570/732	1570	0	0	0	0	4	1	0	1	0	0	0	0
1589/43	1589	1	1	7	7	2	0	1	2	1	0	0	0	120020_84	581.498	7
1589/44	1589	1	1	7	7	1	1	1	2	1	0	0	0	120020_84	581.498	7
1589/45	1589	1	1	7	7	1	1	1	2	1	0	0	0	120020_84	581.498	7
1589/46	1589	0	0	0	0	1	1	1	2	1	0	0	0
1589/47	1589	1	1	31	7	2	1	1	2	1	2	1	0	120020_84	581.498	7	120033_17	76.9231	24
1616/108	1616	0	0	0	0	2	0	1	1	1	0	0	0
1616/109	1616	0	0	0	0	2	0	1	1	1	0	0	0
1616/110	1616	1	0	100	0	3	1	0	1	1	2	0	0			160				120042_62	198.675	100
1616/111	1616	0	0	0	0	1	1	1	1	1	0	1	0
1616/112	1616	0	0	0	0	1	0	1	1	1	0	0	0
1616/113	1616	0	0	0	0	1	1	0	1	1	0	0	0
1642/147	1642	1	0	66	0	2	0	1	1	1	0	1	1	120033_18	411.709	62				120033_80	37.037	4
1642/148	1642	1	0	121	0	2	1	0	1	1	2	1	1	120033_18	411.709	61				120033_79	187.075	60
1642/149	1642	1	0	79	0	2	1	1	1	1	0	0	1	120033_18	411.709	62				120033_79	187.075	17
1642/150	1642	1	0	122	0	1	1	1	1	1	0	1	1	120033_18	411.709	62				120033_80	37.037	60
1642/151	1642	1	0	62	0	1	1	1	1	1	0	0	1	120033_18	411.709	62
1642/152	1642	1	0	62	0	1	0	1	1	1	0	1	1	120033_18	411.709	62
1642/153	1642	1	0	62	0	1	1	1	1	1	0	1	1	120033_18	411.709	62
1648/61	1648	0	0	0	0	2	1	1	1	1	0	0	0
1648/62	1648	0	0	0	0	2	0	1	1	1	0	9	0
1648/63	1648	0	0	0	0	4	1	0	1	1	0	0	0
1648/64	1648	1	0	2	0	3	0	1	1	1	2	0	0			3				120020_1	1.00155	2
1678/733	1678	1	0	12	0	2	0	1	3	1	0	0	0	120033_24	132.937	12
1678/734	1678	0	0	0	0	2	0	1	3	1	0	0	0
1678/735	1678	0	0	0	0	2	0	1	3	1	0	0	0			38
1678/736	1678	1	0	4	0	3	1	1	3	1	1	0	0	120033_53	219.298	4
1678/737	1678	0	0	0	0	2	1	1	3	1	0	0	0
1683/112	1683	0	0	0	0	2	0	1	3	0	2	0	0
1683/113	1683	0	0	0	0	2	1	1	3	0	2	0	0
1683/114	1683	0	0	0	0	3	0	1	3	0	0	0	0
1683/115	1683	0	0	0	0	3	1	1	3	0	1	1	0
1686/713	1686	0	0	0	0	2	0	1	2	1	0	0	0
1686/714	1686	0	0	0	0	2	1	1	2	1	2	0	0
1686/715	1686	0	0	0	0	0	1	0	2	1	0	0	0
1703/122	1703	0	0	0	0	2	0	1	3	0	0	0	0
1703/123	1703	0	0	0	0	1	1	1	3	0	0	0	0
1703/124	1703	0	0	0	0	3	1	1	3	0	1	0	0
1711/702	1711	1	0	14	0	3	0	1	3	0	2	1	1	120033_84	53.3333	14
1711/703	1711	1	0	14	0	0	0	0	3	0	0	0	1	120033_84	53.3333	14
1711/704	1711	1	0	80	0	3	1	1	3	0	2	1	1	120033_84	53.3333	80
1711/705	1711	0	0	0	0	2	1	1	3	0	2	0	1
1711/706	1711	1	0	14	0	2	0	1	3	0	1	0	1	120033_84	53.3333	14
1711/707	1711	1	0	14	0	1	0	1	3	0	0	0	1	120033_84	53.3333	14
1723/694	1723	1	0	80	0	2	1	1	3	0	1	0	0			61				120020_1	1.00155	80
1727/125	1727	0	0	0	0	3	1	1	2	1	0	0	0
1727/126	1727	0	0	0	0	3	0	1	2	1	2	0	0
1727/127	1727	0	0	0	0	2	0	1	2	1	0	0	0
1727/128	1727	0	0	0	0	1	1	1	2	1	0	0	0
1729/129	1729	1	0	3	0	4	0	1	3	0	0	0	0	120020_1	1.00155	3						18
1729/130	1729	0	0	0	0	4	0	0	3	0	0	0	0
1729/131	1729	1	0	135	0	2	1	1	3	0	1	0	0	120033_18	411.709	135
1774/405	1774	0	0	0	0	2	0	1	3	0	2	0	0
1774/406	1774	0	0	0	0	2	1	1	3	0	2	0	0
1779/264	1779	0	0	0	0	2	0	1	2	0	0	0	0			1			6
1779/265	1779	0	0	0	0	0	1	0	2	0	0	0	0			1			6
1779/266	1779	0	0	0	0	2	1	1	2	0	1	1	0			2			5
1799/138	1799	0	0	0	0	4	1	1	3	0	0	0	0
1799/139	1799	0	0	0	0	4	0	0	3	0	0	0	0
1799/140	1799	0	0	0	0	2	1	1	3	0	2	0	0
1801/537	1801	1	1	5	2	2	0	1	2	0	1	0	0	120020_1	1.00155	3				120042_61	972.327	2
1801/538	1801	1	1	2	2	1	0	1	2	0	0	0	0							120042_61	972.327	2
1801/539	1801	1	1	2	2	0	1	0	2	0	0	0	0							120042_61	972.327	2
1801/540	1801	1	1	2	2	2	1	1	2	0	1	0	0							120042_61	972.327	2
1811/392	1811	0	0	0	0	3	0	1	2	1	2	0	0
1811/393	1811	0	0	0	0	1	0	1	2	1	0	0	0
1811/394	1811	0	0	0	0	3	1	1	2	1	2	0	0
1814/643	1814	0	0	0	0	4	1	0	3	0	0	0	0									30
1814/644	1814	0	0	0	0	3	0	0	3	0	0	0	0									30
1834/82	1834	0	0	0	0	3	0	1	2	0	0	0	0
1834/83	1834	0	0	0	0	4	0	1	2	0	0	0	0
1834/84	1834	1	0	5	0	3	1	0	2	0	2	1	0	120033_64	169.697	5
1839/85	1839	0	0	0	0	2	0	1	2	1	0	0	0
1839/86	1839	0	0	0	0	0	1	0	2	1	0	0	0
1839/87	1839	0	0	0	0	2	1	0	2	1	1	0	0
1844/695	1844	0	0	0	0	2	0	1	2	1	0	0	0
1844/696	1844	0	0	0	0	0	1	0	2	1	0	0	0
1844/697	1844	0	0	0	0	1	1	1	2	1	0	0	0
1844/698	1844	1	1	1	1	2	1	1	2	1	2	1	0	120033_52	1597.43	1
1852/345	1852	0	0	0	0	4	0	1	2	1	0	1	0
1852/346	1852	0	0	0	0	2	1	1	2	1	0	0	0
1852/347	1852	0	0	0	0	4	1	0	2	1	0	0	0
1859/368	1859	1	1	14	14	2	0	1	3	0	1	0	0	120033_8	1220.83	2			29	120033_8	1220.83	12
1859/369	1859	1	1	14	14	3	1	1	3	0	2	0	0	120033_8	1220.83	2				120033_8	1220.83	12
1859/370	1859	1	1	14	14	1	1	1	3	0	0	0	0	120033_8	1220.83	2				120033_8	1220.83	12
1859/371	1859	0	0	0	0	2	0	1	3	0	0	0	0
1860/352	1860	0	0	0	0	3	0	1	3	0	1	0	0
1860/353	1860	0	0	0	0	3	1	1	3	0	0	0	0
1862/354	1862	0	0	0	0	2	0	1	3	0	1	0	0
1862/355	1862	0	0	0	0	1	0	1	3	0	0	0	0
1862/356	1862	0	0	0	0	1	1	1	3	0	0	0	0
1862/357	1862	0	0	0	0	0	1	0	3	0	0	0	0
1862/358	1862	0	0	0	0	3	1	1	3	0	2	0	0
1866/359	1866	0	0	0	0	2	0	1	1	0	1	0	0
1866/360	1866	0	0	0	0	0	0	0	1	0	0	1	0
1866/361	1866	0	0	0	0	2	1	1	1	0	1	1	0
1871/366	1871	0	0	0	0	4	0	1	3	0	2	0	0
1887/515	1887	0	0	0	0	4	1	0	2	0	0	1	0
1888/154	1888	0	0	0	0	4	0	0	2	0	0	0	0
1888/155	1888	0	0	0	0	4	1	1	2	0	2	1	0
1888/156	1888	0	0	0	0	2	1	1	2	0	2	1	0			22
1898/101	1898	1	0	8	0	3	0	1	1	1	0	1	0	120020_168	66.4062	8
1898/102	1898	1	0	8	0	0	0	0	1	1	0	0	0	120020_168	66.4062	8
1898/103	1898	1	0	17	0	3	1	1	1	1	2	1	0	120020_168	66.4062	8				130165_8	7.84528	9
1898/104	1898	1	0	40	0	2	1	0	1	1	2	0	0							120020_1	1.00155	40
1902/267	1902	0	0	0	0	4	0	1	1	1	0	0	0
1902/268	1902	0	0	0	0	4	1	1	1	1	0	0	0
1902/269	1902	0	0	0	0	4	1	0	1	1	0	0	0
1902/270	1902	0	0	0	0	2	0	1	1	1	0	0	0
1902/271	1902	0	0	0	0	3	0	1	1	1	2	0	0
1924/285	1924	0	0	0	0	2	0	1	2	0	1	0	0
1924/286	1924	0	0	0	0	1	1	1	2	0	0	0	0
1924/287	1924	0	0	0	0	0	0	0	2	0	0	0	0
1924/288	1924	0	0	0	0	0	0	0	2	0	0	0	0
1924/289	1924	0	0	0	0	3	1	1	2	0	2	0	0
1935/254	1935	0	0	0	0	4	0	1	2	0	2	0	0
1935/255	1935	0	0	0	0	2	0	0	2	0	0	0	0
1935/256	1935	0	0	0	0	4	1	1	2	0	2	0	0
1937/748	1937	0	0	0	0	4	0	0	2	0	0	0	0
1937/749	1937	1	0	3	0	1	1	1	2	0	0	0	0							120020_1	1.00155	3
1937/750	1937	1	0	36	0	4	1	0	2	0	0	1	0	120033_56	199.588	36
1941/153	1941	0	0	0	0	4	0	1	3	0	0	0	0
1945/689	1945	0	0	0	0	2	0	1	3	0	0	0	0			21			4			7
1945/690	1945	0	0	0	0	1	0	1	3	0	0	0	0			21			3
1945/691	1945	0	0	0	0	2	1	1	3	0	1	0	0			21			3			7
1955/167	1955	0	0	0	0	3	0	1	3	0	0	0	0			30						37
1955/168	1955	0	0	0	0	2	1	1	3	0	0	0	0
1955/169	1955	0	0	0	0	3	1	0	3	0	2	1	0			30						37
1956/684	1956	0	0	0	0	3	1	1	2	1	2	1	0			2
1956/685	1956	0	0	0	0	2	0	1	2	1	0	0	0
1956/686	1956	0	0	0	0	3	0	0	2	1	0	1	0			2
1956/687	1956	0	0	0	0	0	0	0	2	1	0	0	0
1956/688	1956	0	0	0	0	2	0	1	2	1	0	0	0
1989/240	1989	0	0	0	0	2	0	1	2	1	0	0	0									14
1989/241	1989	0	0	0	0	3	1	1	2	1	2	0	0
1994/248	1994	0	0	0	0	2	0	1	3	0	0	0	0
1994/249	1994	0	0	0	0	1	0	1	3	0	0	1	0
1994/250	1994	0	0	0	0	2	1	1	3	0	9	0	0
1996/682	1996	0	0	0	0	2	1	1	2	1	2	9	0
1996/683	1996	0	0	0	0	0	0	0	2	1	0	0	0
1996/699	1996	0	0	0	0	2	0	1	2	1	2	0	0
1996/700	1996	0	0	0	0	1	1	1	2	1	0	0	0
1996/701	1996	0	0	0	0	2	1	1	2	1	0	0	0
2003/243	2003	1	1	1	1	2	0	0	1	1	0	1	0							120042_16	472.081	1
2003/244	2003	1	1	5	3	2	1	1	1	1	2	0	0			1				120042_16	472.081	3	120042_76	115.068	2
2003/245	2003	0	0	0	0	1	1	1	1	1	0	0	0
2003/246	2003	0	0	0	0	1	0	1	1	1	0	0	0
2003/247	2003	1	1	1	1	1	1	1	1	1	0	0	0							120042_16	472.081	1
2010/170	2010	0	0	0	0	2	0	1	1	1	0	0	0
2010/171	2010	0	0	0	0	1	0	0	1	1	0	0	0
2010/172	2010	0	0	0	0	0	0	0	1	1	0	0	0
2010/173	2010	0	0	0	0	1	0	1	1	1	0	0	0
2010/174	2010	0	0	0	0	1	1	1	1	1	0	0	0
2010/175	2010	0	0	0	0	1	1	1	1	1	0	0	0
2010/176	2010	1	0	10	0	2	1	1	1	1	2	1	0			2	120033_26	45.8333	10			7
2011/243	2011	0	0	0	0	2	0	1	2	1	2	0	0
2011/244	2011	0	0	0	0	1	0	1	2	1	0	0	0
2011/245	2011	0	0	0	0	2	1	1	2	1	1	0	0
2023/127	2023	0	0	0	0	4	0	1	1	0	0	1	0
2023/128	2023	0	0	0	0	4	1	1	1	0	2	0	0
2023/129	2023	0	0	0	0	2	1	1	1	0	0	0	0
2023/130	2023	0	0	0	0	1	1	1	1	0	0	1	0
2025/220	2025	0	0	0	0	3	1	0	1	1	2	1	0			1						14
2025/221	2025	0	0	0	0	2	0	1	1	1	0	0	0
2025/222	2025	0	0	0	0	1	0	0	1	1	0	0	0
2042/171	2042	0	0	0	0	2	0	1	3	1	0	0	0			15						8
2042/172	2042	0	0	0	0	2	0	1	3	1	2	0	0
2045/134	2045	0	0	0	0	0	1	0	3	0	0	0	0
2045/135	2045	1	0	7	0	2	0	1	3	0	0	0	0							120020_1	1.00155	7
2045/136	2045	0	0	0	0	2	0	1	3	0	0	0	0
2045/137	2045	0	0	0	0	2	0	1	3	0	0	0	0									31
2045/138	2045	0	0	0	0	2	1	1	3	0	0	0	0
2045/139	2045	1	0	5	0	2	1	1	3	0	1	1	0							120033_56	199.588	5
2048/167	2048	0	0	0	0	3	0	1	2	1	2	1	0									71
2048/168	2048	0	0	0	0	3	1	1	2	1	2	1	0			1
2048/169	2048	0	0	0	0	2	0	1	2	1	0	0	0
2048/170	2048	0	0	0	0	2	0	1	2	1	0	0	0
2050/633	2050	0	0	0	0	4	0	0	2	0	0	0	0
2050/634	2050	0	0	0	0	3	1	0	2	0	2	1	0
2056/516	2056	0	0	0	0	2	0	1	1	1	0	0	0
2056/517	2056	0	0	0	0	1	1	0	1	1	0	1	0
2056/518	2056	0	0	0	0	2	1	1	1	1	2	1	0
2062/140	2062	0	0	0	0	2	1	1	1	1	2	1	0
2062/141	2062	0	0	0	0	0	1	0	1	1	0	0	0
2062/142	2062	1	0	4	0	2	0	1	1	1	2	0	0							120020_1	1.00155	4
2062/143	2062	1	0	4	0	2	0	1	1	1	0	0	0							120020_1	1.00155	4
2062/144	2062	0	0	0	0	1	1	1	1	1	0	0	0
2063/635	2063	1	0	3	0	4	0	0	2	1	0	0	0							120020_1	1.00155	3
2063/636	2063	0	0	0	0	3	0	0	2	1	0	0	0
2063/637	2063	0	0	0	0	2	1	1	2	1	0	1	0
2063/638	2063	0	0	0	0	1	1	1	2	1	0	1	0
2063/639	2063	0	0	0	0	2	1	9	2	1	2	0	0
2063/640	2063	0	0	0	0	2	0	1	2	1	0	0	0
2063/641	2063	0	0	0	0	0	1	0	2	1	0	0	0
2063/642	2063	0	0	0	0	4	1	9	2	1	0	1	0
2071/164	2071	0	0	0	0	3	0	1	2	1	0	0	0
2071/165	2071	0	0	0	0	1	1	1	2	1	0	0	0
2071/166	2071	0	0	0	0	3	1	0	2	1	2	1	0									2
2079/145	2079	1	0	2	0	4	1	1	2	0	0	1	0							120020_1	1.00155	2
2090/338	2090	1	0	2	0	3	1	0	3	1	1	0	0							120033_53	219.298	2			4
2090/339	2090	0	0	0	0	3	0	0	3	1	1	0	0
2090/340	2090	0	0	0	0	2	0	1	3	1	1	0	0
2090/341	2090	0	0	0	0	0	0	0	3	1	0	0	0
2092/185	2092	0	0	0	0	3	1	1	3	1	2	1	0
2092/186	2092	0	0	0	0	2	0	1	3	1	2	0	0
2094/194	2094	0	0	0	0	4	0	0	3	0	0	0	0
2096/213	2096	0	0	0	0	2	1	1	2	0	1	0	0
2096/214	2096	0	0	0	0	2	0	1	2	0	1	0	0
2096/215	2096	0	0	0	0	1	1	1	2	0	0	0	0
2096/216	2096	0	0	0	0	1	1	1	2	0	0	0	0
2098/197	2098	0	0	0	0	2	0	1	2	0	1	0	0									2
2098/198	2098	0	0	0	0	0	0	0	2	0	0	0	0									2
2101/649	2101	1	1	1	1	2	1	1	3	0	1	1	0	120033_14	1407.12	1
2101/650	2101	0	0	0	0	3	0	1	3	0	1	0	0
2101/651	2101	0	0	0	0	1	1	1	3	0	0	0	0
2101/652	2101	0	0	0	0	2	0	1	3	0	0	0	0
2102/645	2102	0	0	0	0	4	1	1	2	0	0	0	0
2102/646	2102	0	0	0	0	4	0	0	2	0	0	0	0
2102/647	2102	0	0	0	0	3	1	1	2	0	2	0	0
2102/648	2102	0	0	0	0	1	1	1	2	0	0	1	0
2116/195	2116	1	1	5	5	2	0	1	2	0	2	0	0							120033_52	1597.43	5
2116/196	2116	1	1	12	5	2	1	9	2	0	2	0	0	120020_2	103.747	7				120033_52	1597.43	5			99
2132/217	2132	1	1	37	25	2	1	1	1	1	2	0	0	130165_45	1549.21	25				120020_1	1.00155	12
2132/218	2132	1	1	25	25	1	1	0	1	1	0	0	0	130165_45	1549.21	25
2132/219	2132	0	0	0	0	0	0	0	1	1	0	0	0
2135/335	2135	0	0	0	0	4	0	0	3	0	0	0	0
2135/336	2135	0	0	0	0	2	1	1	3	0	0	0	0
2135/337	2135	0	0	0	0	4	1	0	3	0	2	0	0
2138/209	2138	1	0	4	0	2	0	1	1	1	0	0	0	120020_1	1.00155	1				120020_1	1.00155	3
2138/210	2138	1	0	3	0	1	1	1	1	1	0	0	0							120020_1	1.00155	3
2138/211	2138	1	0	3	0	1	0	1	1	1	0	0	0							120020_1	1.00155	3
2138/212	2138	1	0	3	0	1	0	0	1	1	0	0	0							120020_1	1.00155	3
2145/364	2145	0	0	0	0	4	1	0	3	0	2	1	0									5
2145/365	2145	0	0	0	0	3	0	1	3	0	1	0	0									5			5
2147/206	2147	1	1	1	1	3	0	1	2	0	1	1	0	120020_30	879.518	1
2147/246	2147	0	0	0	0	2	1	1	2	0	2	0	0
2147/247	2147	1	1	1	1	2	1	1	2	0	2	1	0	120020_30	879.518	1
2152/177	2152	0	0	0	0	2	0	1	3	1	0	0	0
2152/178	2152	0	0	0	0	2	1	1	3	1	1	0	0
2152/179	2152	0	0	0	0	1	0	1	3	1	0	0	0
2152/180	2152	0	0	0	0	1	1	1	3	1	0	0	0
2152/181	2152	0	0	0	0	1	1	1	3	1	0	0	0
2159/675	2159	1	1	1	1	2	1	1	3	0	0	1	0	120020_76	1034.12	1
2159/676	2159	1	1	1	1	1	0	1	3	0	0	1	0	120020_76	1034.12	1
2159/677	2159	1	1	3	2	3	1	1	3	0	0	1	0	120020_76	1034.12	2				120033_17	76.9231	1
2159/678	2159	1	1	1	1	3	0	1	3	0	0	1	0	120020_76	1034.12	1
2168/360	2168	0	0	0	0	4	0	1	2	0	0	0	0
2168/361	2168	0	0	0	0	2	0	1	2	0	1	0	0
2168/362	2168	0	0	0	0	4	1	0	2	0	2	1	0			1
2168/363	2168	0	0	0	0	0	1	0	2	0	0	0	0
2173/497	2173	0	0	0	0	3	0	1	1	1	0	0	0
2173/498	2173	0	0	0	0	2	1	1	1	1	2	0	0			30
2173/499	2173	0	0	0	0	4	1	0	1	1	0	0	0
2176/670	2176	0	0	0	0	2	0	1	3	1	0	1	0
2176/671	2176	0	0	0	0	1	0	1	3	1	0	0	0
2176/672	2176	1	0	7	0	2	1	1	3	1	2	1	0							120033_17	76.9231	7
2176/673	2176	0	0	0	0	1	1	0	3	1	0	0	0
2176/674	2176	0	0	0	0	0	1	0	3	1	0	0	0
2178/238	2178	0	0	0	0	2	0	1	3	0	1	0	0
2178/239	2178	0	0	0	0	2	1	1	3	0	2	1	0
2178/240	2178	0	0	0	0	1	0	0	3	0	0	0	0
2178/241	2178	0	0	0	0	1	0	1	3	0	0	0	0
2179/679	2179	0	0	0	0	2	0	1	1	1	0	1	0
2179/680	2179	0	0	0	0	0	1	0	1	1	0	0	0
2179/681	2179	0	0	0	0	2	1	9	1	1	2	1	0
2189/580	2189	0	0	0	0	2	0	1	2	1	0	0	0
2189/581	2189	0	0	0	0	2	0	1	2	1	2	0	0
2189/582	2189	0	0	0	0	3	1	1	2	1	1	0	0
2189/583	2189	0	0	0	0	2	1	1	2	1	0	0	0
2193/666	2193	0	0	0	0	2	0	1	1	1	2	0	0
2193/667	2193	0	0	0	0	0	1	0	1	1	0	0	0
2193/668	2193	0	0	0	0	1	1	1	1	1	0	0	0
2193/669	2193	0	0	0	0	2	1	1	1	1	2	0	0
2215/660	2215	1	0	7	0	3	0	0	3	0	0	1	0	120020_1	1.00155	7						30
2220/190	2220	0	0	0	0	3	0	1	1	1	0	0	0
2220/191	2220	0	0	0	0	1	0	1	1	1	0	0	0
2220/192	2220	0	0	0	0	2	1	1	1	1	0	0	0
2220/193	2220	0	0	0	0	2	1	1	1	1	0	0	0
2220/194	2220	0	0	0	0	2	1	1	1	1	0	0	0
2220/195	2220	1	1	3	3	3	1	1	1	1	2	1	0							120033_15	1713.89	3
2221/196	2221	0	0	0	0	3	0	1	2	1	0	0	0
2221/197	2221	0	0	0	0	2	0	1	2	1	0	0	0
2221/198	2221	0	0	0	0	2	0	1	2	1	0	0	0
2221/199	2221	0	0	0	0	3	1	1	2	1	2	0	0									8
2235/692	2235	1	1	82	82	2	1	1	2	0	1	1	0							120020_84	581.498	82
2235/693	2235	0	0	0	0	2	1	1	2	0	2	0	0
2258/18	2258	0	0	0	0	3	0	1	1	1	0	0	0
2258/19	2258	1	0	64	0	3	1	1	1	1	2	0	0	120033_17	76.9231	64
2258/20	2258	0	0	0	0	2	0	1	1	1	0	0	0
2258/21	2258	0	0	0	0	2	0	1	1	1	0	0	0
2258/22	2258	0	0	0	0	1	0	1	1	1	0	1	0
2258/23	2258	0	0	0	0	4	1	0	1	1	0	0	0
2258/24	2258	0	0	0	0	4	0	0	1	1	0	0	0
2260/44	2260	1	0	1	0	2	0	9	1	1	2	0	0	120020_1	1.00155	1
2260/45	2260	1	0	60	0	2	1	1	1	1	2	1	0			128				120033_17	76.9231	60
2260/46	2260	0	0	0	0	1	0	1	1	1	0	0	0
2260/47	2260	0	0	0	0	1	1	1	1	1	2	0	0
2262/48	2262	1	0	48	0	2	1	1	1	1	2	1	0	120033_17	76.9231	32				120033_17	76.9231	16
2262/49	2262	0	0	0	0	2	0	0	1	1	0	0	0
2262/50	2262	0	0	0	0	1	1	1	1	1	0	0	0
2262/51	2262	0	0	0	0	1	1	0	1	1	0	0	0
2274/10	2274	0	0	0	0	2	1	1	2	0	2	0	0
2274/11	2274	0	0	0	0	2	1	1	2	0	2	0	0
2274/12	2274	0	0	0	0	2	1	0	2	0	2	0	0
2274/13	2274	1	1	60	60	2	0	1	2	0	0	0	0							120033_15	1713.89	60
2274/14	2274	0	0	0	0	1	1	1	2	0	0	1	0			64
2274/8	2274	0	0	0	0	4	0	0	2	0	0	0	0
2274/9	2274	1	0	64	0	2	1	1	2	0	2	1	0	120033_17	76.9231	64
2275/15	2275	1	1	103	96	2	0	1	2	1	0	1	1	120033_70	1129.03	64				120033_70	1129.03	32	120033_18	411.709	7
2275/16	2275	1	1	103	96	1	1	0	2	1	0	0	1	120033_70	1129.03	64				120033_70	1129.03	32	120033_18	411.709	7
2275/17	2275	1	1	199	192	2	1	1	2	1	2	1	1	120033_70	1129.03	160				120033_70	1129.03	32	120033_18	411.709	7
2279/5	2279	0	0	0	0	3	0	0	1	1	0	1	0
2279/6	2279	0	0	0	0	3	1	0	1	1	0	1	0
2279/7	2279	1	0	4	0	2	1	1	1	1	2	0	0							120033_17	76.9231	4
2280/41	2280	0	0	0	0	2	0	1	2	1	0	0	0									32
2280/42	2280	0	0	0	0	1	0	0	2	1	0	0	0									32
2280/43	2280	0	0	0	0	0	0	0	2	1	0	0	0									32
2294/23	2294	1	1	3	3	3	0	1	2	0	1	1	0							120033_12	1037.94	3
2294/24	2294	1	1	3	3	1	0	1	2	0	0	0	0							120033_12	1037.94	3
2294/25	2294	1	1	1	1	2	0	1	2	0	0	0	0							120033_12	1037.94	1
2294/26	2294	1	1	46	46	2	1	1	2	0	0	9	0							120042_60	454.321	46
2294/27	2294	1	1	3	3	2	0	1	2	0	0	0	0							120033_12	1037.94	3
2294/28	2294	1	1	41	3	3	1	1	2	0	1	1	0	120033_79	187.075	32				120033_56	199.588	6	120033_12	1037.94	3
2294/29	2294	0	0	0	0	1	1	1	2	0	0	0	0
2301/2	2301	1	0	6	0	2	0	1	2	1	0	0	1	120020_1	1.00155	5				120020_1	1.00155	1
2301/3	2301	0	0	0	0	1	1	1	2	1	0	0	1
2301/4	2301	1	1	21	15	2	1	1	2	1	2	0	1	120033_70	1129.03	15	120020_1	1.00155	6
2318/487	2318	0	0	0	0	3	0	1	3	1	2	0	0
2318/488	2318	1	0	116	0	3	1	0	3	1	2	1	0	120033_84	53.3333	26	120033_17	76.9231	30	120033_84	53.3333	60
2318/489	2318	1	1	4	2	2	1	1	3	1	1	0	0							120033_56	199.588	2	120033_74	469.136	2
2322/36	2322	0	0	0	0	2	0	1	3	0	1	9	0
2322/37	2322	0	0	0	0	0	0	0	3	0	0	0	0
2322/38	2322	0	0	0	0	2	1	1	3	0	1	1	0
2327/39	2327	0	0	0	0	3	1	1	2	1	2	1	0			64
2327/40	2327	0	0	0	0	3	0	0	2	1	2	0	0
2343/32	2343	0	0	0	0	2	0	1	2	0	0	0	1
2343/33	2343	0	0	0	0	1	1	1	2	0	0	0	1
2343/34	2343	0	0	0	0	1	0	1	2	0	0	0	1
2343/35	2343	1	1	273	273	2	1	1	2	0	1	1	1	120033_74	469.136	156				120033_74	469.136	117
7777/151	7777	1	0	2	0	4	0	1	3	0	0	0	0	120020_1	1.00155	2
7777/152	7777	1	0	2	0	3	1	1	3	0	0	1	0	120020_1	1.00155	2
10002/1	10002	1	1	2	2	1	0	1	2	0	0	0	0							120033_70	1129.03	2
10002/2	10002	0	0	0	0	1	0	1	2	0	0	0	0
2334/553	10002	0	0	0	0	4	0	0	2	0	0	0	0
2334/554	10002	0	0	0	0	4	1	0	2	0	1	0	0
2334/555	10002	0	0	0	0	2	1	1	2	0	0	0	0
2334/556	10002	0	0	0	0	2	1	1	2	0	0	0	0
10005/4	10005	0	0	0	0	1	0	1	1	1	0	0	0
2321/500	10005	1	0	12	0	2	1	1	1	1	2	0	0	120042_76	115.068	12
2321/501	10005	0	0	0	0	1	0	1	1	1	0	0	0
2321/502	10005	0	0	0	0	2	1	1	1	1	0	1	0
2321/503	10005	0	0	0	0	1	1	1	1	1	0	0	0
2321/504	10005	0	0	0	0	0	0	0	1	1	0	0	0
2321/505	10005	1	0	16	0	2	0	1	1	1	2	1	0	120042_76	115.068	16
2264/377	10006	0	0	0	0	3	0	0	2	1	0	1	0
2264/378	10006	1	0	16	0	3	1	0	2	1	0	1	0	120033_17	76.9231	16
2264/379	10006	1	0	84	0	2	1	1	2	1	0	1	0	120033_17	76.9231	32				120033_17	76.9231	52
10009/10	10009	1	0	8	0	2	1	1	2	1	2	1	0	120033_17	76.9231	8
10009/11	10009	1	0	6	0	2	0	1	2	1	0	0	0							120020_1	1.00155	6
10009/12	10009	0	0	0	0	1	0	1	2	1	0	0	0
346/442	10010	1	1	152	152	4	1	0	1	1	0	1	1	120033_15	1713.89	40				120033_15	1713.89	112
346/443	10010	1	1	112	112	2	1	1	1	1	2	0	1							120033_15	1713.89	112
346/444	10010	0	0	0	0	1	1	1	1	1	0	0	1
346/445	10010	0	0	0	0	1	1	1	1	1	0	0	1
346/446	10010	1	1	7	7	2	0	1	1	1	0	0	1	120033_15	1713.89	7
346/447	10010	0	0	0	0	2	1	1	1	1	2	0	1
346/448	10010	0	0	0	0	1	0	1	1	1	0	0	1
346/449	10010	0	0	0	0	2	1	1	1	1	2	0	1
346/450	10010	1	1	119	119	3	0	0	1	1	0	0	1	120033_15	1713.89	7				120033_15	1713.89	112
346/451	10010	1	1	119	119	2	1	1	1	1	2	0	1	120033_15	1713.89	7				120033_15	1713.89	112
346/452	10010	1	1	119	119	2	0	1	1	1	0	0	1	120033_15	1713.89	7				120033_15	1713.89	112
30/2	10011	0	0	0	0	2	0	1	3	0	2	0	0
30/5	10011	0	0	0	0	3	1	1	3	0	1	1	0
30/6	10011	0	0	0	0	2	1	1	3	0	0	0	0									20
307/13	10012	0	0	0	0	4	1	1	2	0	1	0	1
307/14	10012	0	0	0	0	2	1	1	2	0	2	0	1			92
307/15	10012	0	0	0	0	4	0	1	2	0	0	0	1
30/3	10013	1	1	16	16	2	0	1	3	0	1	0	0	120033_15	1713.89	16
30/4	10013	1	1	16	16	0	1	0	3	0	0	0	0	120033_15	1713.89	16
323/18	10015	0	0	0	0	2	0	1	3	1	2	0	0
323/19	10015	0	0	0	0	0	0	0	3	1	0	0	0
323/20	10015	1	1	36	36	2	1	1	3	1	0	0	0	120033_12	1037.94	32				120033_12	1037.94	4
220/47	10018	0	0	0	0	3	0	0	1	1	0	1	0
220/48	10018	0	0	0	0	4	1	0	1	1	2	0	0
220/49	10018	0	0	0	0	1	0	1	1	1	0	0	0
10019/16	10019	1	1	2	2	1	1	1	2	1	0	0	0	120033_7	522.363	2
209/296	10019	0	0	0	0	2	0	1	2	1	2	0	0			1
209/297	10019	0	0	0	0	2	1	1	2	1	1	1	0			1
209/298	10019	0	0	0	0	3	0	1	2	1	2	0	0
10023/17	10023	1	1	235	113	2	0	1	3	0	1	0	0	120033_74	469.136	113				120033_53	219.298	122
145/37	10023	0	0	0	0	4	0	0	3	0	0	1	0
127/108	10024	0	0	0	0	4	0	1	3	0	1	0	0
127/109	10024	0	0	0	0	4	1	1	3	0	0	0	0									4
107/73	10025	0	0	0	0	2	0	1	3	1	2	1	1
107/74	10025	0	0	0	0	2	1	1	3	1	2	1	1
107/75	10025	0	0	0	0	1	0	1	3	1	0	0	1
10026/18	10026	1	1	73	73	1	1	1	2	1	0	0	1	120033_15	1713.89	41				120033_15	1713.89	32
10026/19	10026	1	1	73	73	1	1	1	2	1	0	0	1	120033_15	1713.89	41				120033_15	1713.89	32
10026/20	10026	1	1	63	63	0	1	0	2	1	0	0	1	120033_15	1713.89	31				120033_15	1713.89	32
346/453	10026	1	1	87	87	2	0	1	2	1	2	0	1	120033_15	1713.89	87
346/454	10026	1	1	114	53	2	1	1	2	1	2	1	1	120020_1	1.00155	61	120033_15	1713.89	21	120033_15	1713.89	32
776/198	10030	0	0	0	0	3	0	1	2	0	2	0	0
776/199	10030	0	0	0	0	4	1	1	2	0	1	1	0
463/98	13004	0	0	0	0	3	0	1	3	0	0	1	0									8
13006/306	13006	0	0	0	0	0	0	0	1	0	0	0	0
402/490	13006	1	0	14	0	4	0	1	1	0	0	0	0							120020_1	1.00155	14
402/491	13006	1	0	5	0	2	0	1	1	0	0	0	0							120020_1	1.00155	5
449/522	13007	0	0	0	0	3	0	1	1	1	2	0	0
449/524	13007	0	0	0	0	2	1	1	1	1	2	0	0
449/523	13008	0	0	0	0	2	1	1	2	0	1	0	0
912/256	13012	0	0	0	0	4	1	0	3	0	0	0	0
13016/317	13016	0	0	0	0	0	1	0	2	0	0	0	0
1338/359	13016	0	0	0	0	2	1	1	2	0	2	0	0			8
1338/360	13016	0	0	0	0	2	0	1	2	0	1	0	0			14
1338/361	13016	0	0	0	0	0	1	0	2	0	0	0	0
1331/306	13021	0	0	0	0	3	0	1	1	1	2	0	0									15
1331/307	13021	0	0	0	0	3	1	0	1	1	2	0	0
1331/308	13021	0	0	0	0	2	0	1	1	1	2	0	0
13022/320	13022	1	0	7	0	0	1	0	1	0	0	0	1	120033_62	94.1476	7
1346/223	13022	1	0	7	0	2	0	1	1	0	0	0	1	120033_62	94.1476	7
1346/224	13022	1	0	7	0	1	1	0	1	0	0	0	1	120033_62	94.1476	7
1346/225	13022	1	0	240	0	2	1	0	1	0	2	1	1	120033_62	94.1476	160				120033_56	199.588	80
13025/322	13025	1	0	7	0	0	0	0	1	0	0	0	0							120033_24	132.937	7
1500/2	13025	1	0	7	0	2	0	1	1	0	0	0	0							120033_24	132.937	7
1500/3	13025	1	0	7	0	1	0	1	1	0	0	0	0							120033_24	132.937	7
1500/4	13025	0	0	0	0	2	1	1	1	0	1	1	0			32
1500/5	13025	0	0	0	0	1	1	1	1	0	0	1	0
472/389	13027	0	0	0	0	2	1	1	1	1	2	0	0
472/390	13027	0	0	0	0	2	0	1	1	1	0	0	0
472/391	13027	0	0	0	0	0	0	0	1	1	0	0	0
472/392	13027	0	0	0	0	1	1	0	1	1	0	0	0
1518/114	13030	0	0	0	0	4	0	1	2	0	0	0	0
1518/115	13030	0	0	0	0	4	1	0	2	0	1	0	0
1518/117	13030	0	0	0	0	2	0	1	2	0	0	0	0
13035/327	13035	0	0	0	0	1	0	1	1	1	0	0	0
453/412	13035	0	0	0	0	2	0	1	1	1	2	0	0
453/413	13035	0	0	0	0	0	0	0	1	1	0	0	0
453/414	13035	0	0	0	0	2	1	1	1	1	2	0	0
13036/328	13036	0	0	0	0	0	0	0	1	1	0	0	0
1541/320	13036	0	0	0	0	2	1	1	1	1	1	1	0									15			15
1541/324	13036	0	0	0	0	2	0	1	1	1	0	0	0
1541/319	13037	0	0	0	0	2	0	1	3	1	0	0	0
1541/321	13037	0	0	0	0	3	1	0	3	1	1	1	0
1541/322	13037	0	0	0	0	2	0	1	3	1	0	0	0
1541/323	13037	0	0	0	0	1	0	1	3	1	2	0	0
1536/215	13038	1	1	2	2	2	1	1	3	0	0	0	0							120033_8	1220.83	2
1536/216	13038	1	1	2	2	0	1	0	3	0	0	0	0							120033_8	1220.83	2
1536/217	13038	1	1	64	64	1	1	1	3	0	0	0	0	120033_54	945.679	64
1536/218	13038	1	1	2	2	3	0	1	3	0	1	0	0							120033_8	1220.83	2
13039/339	13039	1	0	16	0	2	0	1	3	1	0	0	0	130165_8	7.84528	16						28
13039/340	13039	0	0	0	0	0	1	0	3	1	0	0	0			16						14
13039/341	13039	1	0	16	0	2	1	1	3	1	2	0	0	130165_8	7.84528	16						60
1657/48	13039	0	0	0	0	2	0	1	3	1	1	0	0
1657/49	13039	0	0	0	0	2	0	1	3	1	0	0	0
1657/50	13039	0	0	0	0	4	1	1	3	1	0	1	0			32
1657/51	13039	0	0	0	0	3	0	1	3	1	0	0	0
1657/52	13039	0	0	0	0	1	1	1	3	1	0	0	0
1657/53	13039	0	0	0	0	1	1	1	3	1	0	0	0
13040/329	13040	1	0	240	0	2	1	1	1	1	0	0	1	120033_56	199.588	160				120033_56	199.588	80
13040/330	13040	1	0	240	0	1	1	1	1	1	0	0	1	120033_56	199.588	160				120033_56	199.588	80
13040/331	13040	1	0	240	0	1	1	1	1	1	0	0	1	120033_56	199.588	160				120033_56	199.588	80
13040/332	13040	1	0	240	0	1	1	1	1	1	0	0	1	120033_56	199.588	160				120033_56	199.588	80
13040/333	13040	1	0	241	0	0	1	0	1	1	0	0	1	120033_56	199.588	161				120033_56	199.588	80
13040/334	13040	1	0	241	0	3	1	1	1	1	2	0	1	120033_56	199.588	161				120033_56	199.588	80
13040/335	13040	1	0	242	0	2	0	1	1	1	0	0	1	120033_56	199.588	162				120033_56	199.588	80
1720/57	13040	1	0	242	0	3	0	0	1	1	0	1	1	120033_56	199.588	162				120033_56	199.588	80
13041/336	13041	0	0	0	0	1	0	1	1	0	0	1	0
13041/337	13041	1	0	151	0	3	1	0	1	0	2	1	0	120033_56	199.588	89				120033_56	199.588	62
13041/338	13041	1	0	151	0	3	1	0	1	0	2	0	0	120033_21	116.55	89				120033_56	199.588	62
1643/58	13041	0	0	0	0	4	0	1	1	0	0	1	0
1643/59	13041	0	0	0	0	4	1	0	1	0	0	1	0
1061/416	13043	1	0	48	0	4	0	1	2	0	0	0	0	120033_26	45.8333	8			14	120033_56	199.588	40
1061/419	13043	1	0	47	0	4	1	0	2	0	0	1	0	120033_26	45.8333	7			14	120033_56	199.588	40
1152/140	13044	0	0	0	0	2	0	1	1	1	0	0	0
1152/141	13044	0	0	0	0	1	1	1	1	1	0	0	0
1152/142	13044	1	0	8	0	2	1	1	1	1	2	0	0	120033_73	81.9672	8
13044/348	13044	0	0	0	0	0	1	0	1	1	0	0	0
13049/354	13049	1	1	45	14	2	1	1	2	0	2	1	0	120033_84	53.3333	31	130165_23	731.438	14			9
1602/325	13049	0	0	0	0	3	0	0	2	0	0	0	0
13051/356	13051	1	1	168	168	2	1	1	1	1	2	1	0	120033_15	1713.89	168
13051/357	13051	0	0	0	0	1	0	0	1	1	0	0	0
13051/358	13051	0	0	0	0	0	0	0	1	1	0	0	0
492/260	13051	0	0	0	0	3	0	1	1	1	0	0	0
492/261	13051	1	1	120	120	0	0	0	1	1	0	0	0	120033_54	945.679	120
492/262	13051	1	0	2	0	2	0	1	1	1	0	0	0	120020_1	1.00155	2
492/263	13051	0	0	0	0	1	0	1	1	1	0	0	0
492/264	13051	0	0	0	0	3	1	1	1	1	0	0	0
13071/439	13071	1	1	147	147	2	0	1	3	0	0	1	1	120033_15	1713.89	137				120033_15	1713.89	10
462/97	13071	1	1	147	147	2	1	1	3	0	1	0	1	120033_15	1713.89	137				120033_15	1713.89	10
2250/234	15002	0	0	0	0	3	0	1	1	1	0	1	0
2250/235	15002	0	0	0	0	0	0	0	1	1	0	0	0
2250/236	15002	0	0	0	0	1	1	1	1	1	0	0	0
2250/237	15002	0	0	0	0	1	1	1	1	1	0	0	0
2016/527	15009	1	1	90	90	3	1	1	3	0	2	0	0	120033_52	1597.43	30				120033_52	1597.43	60
2016/528	15009	0	0	0	0	3	0	1	3	0	1	0	0
2016/529	15009	0	0	0	0	2	0	1	3	0	0	0	0
2016/530	15009	0	0	0	0	2	1	1	3	0	0	0	0
2016/531	15009	0	0	0	0	2	1	1	3	0	0	0	0
2073/146	15012	0	0	0	0	2	0	1	1	1	0	1	0
2073/148	15012	0	0	0	0	2	1	1	1	1	0	0	0
2073/149	15012	0	0	0	0	0	1	0	1	1	0	1	0
2073/150	15012	1	1	2	2	0	1	0	1	1	0	0	0							120033_15	1713.89	2
2073/151	15012	1	1	2	2	2	1	1	1	1	2	1	0							120033_15	1713.89	2
2073/180	15012	0	0	0	0	1	1	0	1	1	0	0	0
2073/147	15013	0	0	0	0	2	1	1	1	1	2	0	0
2078/182	15013	0	0	0	0	1	1	1	1	1	0	0	0
2078/183	15013	0	0	0	0	2	0	1	1	1	2	0	0
2078/184	15013	0	0	0	0	1	0	1	1	1	0	0	0
15014/614	15014	1	0	14	0	4	0	0	1	1	0	0	0							120020_1	1.00155	14
2065/176	15014	0	0	0	0	2	0	1	1	1	0	0	0
2065/177	15014	1	0	96	0	1	1	1	1	1	0	1	0	120033_17	76.9231	96
2065/178	15014	1	0	24	0	1	1	0	1	1	0	1	0	120033_17	76.9231	24
2065/179	15014	0	0	0	0	0	0	0	1	1	0	0	0
2088/155	15015	0	0	0	0	3	1	1	1	1	2	1	0			4						1
2088/156	15015	0	0	0	0	3	0	1	1	1	0	1	0			4						1
2088/158	15015	0	0	0	0	2	0	1	1	1	0	0	0
2088/159	15015	0	0	0	0	2	0	1	1	1	0	0	0
2088/160	15015	0	0	0	0	0	0	0	1	1	0	0	0
2088/161	15015	0	0	0	0	0	1	0	1	1	0	0	0
2088/162	15015	0	0	0	0	0	0	0	1	1	0	0	0
2088/163	15015	0	0	0	0	1	1	0	1	1	0	0	0
2127/199	15017	1	1	71	71	2	0	1	3	0	0	0	0	120033_7	522.363	56				120033_7	522.363	15			7
2127/200	15017	1	1	65	65	2	1	1	3	0	1	0	0	120033_7	522.363	56				120033_7	522.363	9			10
2127/201	15017	1	1	65	65	0	1	0	3	0	0	0	0	120033_7	522.363	56				120033_7	522.363	9			10
2127/204	15017	1	1	15	15	1	1	1	3	0	0	9	0							120033_7	522.363	15			7
15018/615	15018	1	0	1	0	2	0	1	2	1	0	0	0	120020_1	1.00155	1
2142/205	15018	1	0	2	0	2	0	1	2	1	2	1	0			2	120020_1	1.00155	1	120020_1	1.00155	1
2142/206	15018	1	0	2	0	1	1	1	2	1	0	0	0			2	120020_1	1.00155	1	120020_1	1.00155	1
2142/207	15018	1	0	2	0	0	1	0	2	1	0	0	0			2	120020_1	1.00155	1	120020_1	1.00155	1
2142/208	15018	1	0	2	0	2	1	0	2	1	2	1	0			2	120020_1	1.00155	1	120020_1	1.00155	1
15019/616	15019	0	0	0	0	3	1	1	2	0	2	0	0
2146/533	15019	0	0	0	0	4	0	1	2	0	0	0	0
2158/387	15021	0	0	0	0	3	0	0	1	1	2	0	0
2158/388	15021	0	0	0	0	3	1	0	1	1	2	1	0
2158/390	15021	0	0	0	0	2	1	1	1	1	0	0	0
2158/391	15021	0	0	0	0	1	0	1	1	1	0	0	0
15022/617	15022	0	0	0	0	3	0	1	2	1	0	1	0
15022/618	15022	0	0	0	0	2	0	1	2	1	0	0	0
2158/389	15022	0	0	0	0	2	1	1	2	1	2	0	0
1829/280	15024	0	0	0	0	3	0	1	2	1	2	1	0
1829/281	15024	0	0	0	0	3	1	1	2	1	0	0	0
1829/282	15024	0	0	0	0	2	1	1	2	1	1	0	0
1829/283	15024	0	0	0	0	2	0	1	2	1	2	1	0
1829/284	15024	0	0	0	0	0	0	0	2	1	0	0	0
1825/362	15025	0	0	0	0	3	0	1	1	0	0	1	0
1825/363	15025	0	0	0	0	4	1	0	1	0	2	1	0
1825/364	15025	1	1	11	11	2	0	1	1	0	0	0	0							120033_14	1407.12	11
1812/95	15027	1	1	12	5	3	1	1	2	0	2	1	0	120033_52	1597.43	5				120033_18	411.709	7
1812/96	15027	1	1	20	20	3	0	0	2	0	0	1	0	120033_52	1597.43	5						68	130165_45	1549.21	15
15028/624	15028	0	0	0	0	1	0	1	2	1	0	0	0
15028/625	15028	1	0	2	0	0	0	0	2	1	0	0	0							120033_26	45.8333	2
1812/97	15028	1	0	2	0	2	0	1	2	1	0	0	0							120033_26	45.8333	2
1812/98	15028	1	1	112	28	2	1	1	2	1	1	1	0	120033_26	45.8333	56				120033_74	469.136	28	120033_26	45.8333	28
15034/629	15034	0	0	0	0	0	1	0	2	1	0	0	0
1836/92	15034	0	0	0	0	2	0	1	2	1	0	0	0
1836/93	15034	0	0	0	0	3	1	0	2	1	2	1	0			3
1836/94	15034	0	0	0	0	3	0	1	2	1	0	0	0
15065/730	15065	1	0	70	0	2	1	0	3	0	1	0	1	120033_18	411.709	25				120033_18	411.709	45
1808/91	15065	1	0	70	0	2	0	1	3	0	0	0	1	120033_18	411.709	25				120033_18	411.709	45
15116/910	15116	1	0	28	0	3	0	0	1	1	0	0	0	120020_168	66.4062	28
15116/911	15116	1	0	28	0	1	1	0	1	1	0	0	0	120020_168	66.4062	28
15116/912	15116	1	0	28	0	1	0	0	1	1	0	0	0	120020_168	66.4062	28
2331/30	20002	0	0	0	0	2	0	1	2	1	0	1	0
2331/31	20002	0	0	0	0	2	1	1	2	1	2	1	0
2337/557	20003	0	0	0	0	3	0	0	2	1	0	0	0
2337/558	20003	1	1	96	96	3	1	0	2	1	2	1	0	120033_7	522.363	96
2337/561	20003	0	0	0	0	1	0	1	2	1	0	0	0
2337/563	20003	1	1	88	88	2	1	1	2	1	2	1	0	120033_7	522.363	88	120033_70	1129.03	0
20004/2	20004	1	1	78	78	2	1	1	1	0	2	1	0	120033_7	522.363	48				120042_60	454.321	30
2348/483	20004	1	1	7	7	2	0	1	1	0	2	0	0							120042_60	454.321	7
2348/480	20005	0	0	0	0	3	0	0	1	1	0	0	1
2348/481	20005	1	1	51	19	3	1	0	1	1	2	1	1	120033_17	76.9231	32				120042_60	454.321	17	120033_15	1713.89	2
2348/482	20005	0	0	0	0	1	0	1	1	1	0	0	1
2348/484	20005	0	0	0	0	2	0	1	1	1	0	0	1
2348/485	20005	1	0	152	0	2	0	1	1	1	0	9	1	120020_1	1.00155	120				120020_1	1.00155	32
2348/486	20005	1	0	152	0	0	0	0	1	1	0	0	1	120020_1	1.00155	120				120020_1	1.00155	32
20006/5	20006	1	0	49	0	2	1	0	3	1	0	0	0	120020_1	1.00155	49						10
2282/66	20006	0	0	0	0	3	0	0	3	1	0	1	0			49
2337/559	20007	0	0	0	0	1	0	1	2	1	0	0	0
2337/560	20007	0	0	0	0	1	0	0	2	1	0	0	0
2337/562	20007	0	0	0	0	2	0	1	2	1	2	1	0
2333/371	20008	1	1	4	4	2	0	1	2	1	2	0	0	120033_15	1713.89	4
2333/373	20008	1	1	4	4	1	0	1	2	1	0	0	0	120033_15	1713.89	4
2333/374	20008	1	1	4	4	3	1	0	2	1	2	1	0	120033_15	1713.89	4
2333/375	20008	0	0	0	0	2	0	1	2	1	0	0	0
20009/6	20009	1	0	244	0	3	0	1	2	1	0	0	0	120033_63	293.103	242				120020_1	1.00155	2
77/31	20009	1	0	3	0	4	1	0	2	1	0	0	0							120033_79	187.075	3
77/32	20009	0	0	0	0	4	0	0	2	1	0	0	0
64/82	20010	1	0	2	0	2	0	1	2	1	0	0	0	120020_1	1.00155	2
64/83	20010	1	0	2	0	0	0	0	2	1	0	0	0	120020_1	1.00155	2
64/85	20010	1	0	2	0	2	1	1	2	1	2	0	0	120020_1	1.00155	2
20011/7	20011	0	0	0	0	2	1	0	1	1	2	1	0			181
64/84	20011	1	0	92	0	3	0	1	1	1	0	0	0							120033_29	333.333	92
64/86	20011	1	1	140	140	2	1	1	1	1	2	0	0	120033_70	1129.03	140						40
64/87	20011	1	1	184	92	3	1	0	1	1	2	0	0	120033_70	1129.03	92				120033_29	333.333	92
10007/8	20012	0	0	0	0	2	1	1	2	0	2	0	0
53/576	20012	1	0	19	0	4	0	0	2	0	2	1	0	120033_18	411.709	16				120033_17	76.9231	3
53/578	20012	0	0	0	0	2	0	1	2	0	0	0	0
53/579	20012	0	0	0	0	0	1	0	2	0	0	0	0
1238/55	20013	0	0	0	0	2	1	1	3	0	2	0	0
536/26	20014	0	0	0	0	3	0	1	3	0	0	0	0
536/27	20014	0	0	0	0	2	0	1	3	0	0	0	0
1238/52	20015	0	0	0	0	2	1	1	1	1	2	1	0
1238/53	20015	0	0	0	0	2	0	1	1	1	0	0	0
1238/54	20015	0	0	0	0	0	1	0	1	1	0	0	0
529/372	20016	1	0	144	0	3	0	1	3	0	0	1	0	120033_17	76.9231	128				120020_1	1.00155	16
436/68	20017	0	0	0	0	4	0	0	2	0	0	0	0
436/70	20017	0	0	0	0	2	1	0	2	0	0	0	0
436/71	20017	0	0	0	0	1	1	1	2	0	2	0	0
20018/8	20018	0	0	0	0	0	1	0	1	1	0	0	0
270/58	20018	0	0	0	0	2	1	1	1	1	2	0	0
270/59	20018	0	0	0	0	1	1	1	1	1	0	0	0
270/60	20018	0	0	0	0	2	0	1	1	1	0	0	0
20019/10	20019	1	1	41	41	0	1	0	2	0	0	0	0	120033_70	1129.03	1				120033_70	1129.03	40
20019/9	20019	1	1	4	4	2	0	1	2	0	0	1	0	120033_7	522.363	4
613/74	20019	0	0	0	0	2	0	1	2	0	0	0	0
613/75	20019	0	0	0	0	1	0	1	2	0	0	9	0
613/76	20019	1	1	40	40	2	0	1	2	0	0	0	0							120033_70	1129.03	40
613/77	20019	1	1	49	41	2	1	0	2	0	1	1	0	120033_17	76.9231	8	120033_70	1129.03	1	120033_70	1129.03	40
613/78	20019	1	1	40	40	0	1	0	2	0	0	0	0							120033_70	1129.03	40
2289/545	20020	1	0	1	0	2	0	1	1	1	0	1	1	120033_84	53.3333	1
2289/546	20020	0	0	0	0	1	0	1	1	1	0	0	1
2289/547	20020	1	1	33	33	2	1	1	1	1	0	1	1	120033_7	522.363	32				120033_7	522.363	1
2289/548	20020	0	0	0	0	1	0	1	1	1	0	0	1
2289/549	20020	1	0	200	0	3	1	0	1	1	2	1	1	120033_84	53.3333	120				120033_18	411.709	80
2289/550	20020	1	0	200	0	2	0	1	1	1	0	1	1	120033_84	53.3333	120				120033_18	411.709	80
315/353	20021	0	0	0	0	2	0	1	2	1	2	0	1
315/354	20021	0	0	0	0	0	1	0	2	1	0	0	1
315/355	20021	0	0	0	0	3	1	1	2	1	2	1	1
286/86	20022	0	0	0	0	2	0	1	2	1	0	0	0			21						60
286/88	20022	1	1	32	32	2	1	1	2	1	2	0	0							120033_70	1129.03	32
10016/15	20023	0	0	0	0	3	1	0	2	1	2	0	0
539/395	20023	1	1	2	2	3	0	1	2	1	0	1	0	120020_74	553.433	2
539/396	20023	0	0	0	0	1	0	1	2	1	0	0	0
539/397	20023	0	0	0	0	2	1	1	2	1	2	0	0
539/399	20023	0	0	0	0	2	1	1	2	1	2	1	0
539/400	20023	1	1	3	3	0	0	0	2	1	0	0	0	120020_74	553.433	2				120020_74	553.433	1
20024/11	20024	1	1	2	2	3	0	1	2	1	0	1	0	120033_8	1220.83	2
20024/12	20024	1	1	5	4	3	1	1	2	1	2	1	0	120033_8	1220.83	4	120033_17	76.9231	1
20024/13	20024	0	0	0	0	2	0	0	2	1	0	0	0
20024/14	20024	0	0	0	0	0	0	0	2	1	0	0	0
20024/15	20024	0	0	0	0	1	1	0	2	1	0	1	0
20026/17	20026	0	0	0	0	2	0	0	2	1	2	0	0
250/299	20026	1	0	64	0	3	0	1	2	1	2	1	0	120033_17	76.9231	64
250/300	20026	0	0	0	0	2	0	1	2	1	0	0	0
250/301	20026	0	0	0	0	4	0	0	2	1	0	0	0			8
250/302	20026	0	0	0	0	2	1	1	2	1	1	0	0
1172/61	20027	0	0	0	0	3	0	1	3	0	3	0	0
1172/62	20027	0	0	0	0	3	1	0	3	0	3	1	0
1172/63	20027	0	0	0	0	1	0	1	3	0	0	0	0
1172/65	20027	0	0	0	0	2	1	1	3	0	0	0	0			7
20028/18	20028	1	1	242	242	2	0	0	2	1	2	0	1	120033_8	1220.83	242						83
20028/19	20028	1	1	242	242	0	1	0	2	1	0	0	1	120033_15	1713.89	242
580/24	20028	1	1	242	242	4	0	1	2	1	0	0	1	120033_15	1713.89	242						3
580/25	20028	0	0	0	0	4	1	0	2	1	0	0	1
20029/20	20029	1	0	32	0	2	1	0	3	0	0	0	0			120	120020_1	1.00155	16	120020_1	1.00155	16
20030/22	20030	1	0	189	0	2	1	0	3	0	2	0	0	120020_1	1.00155	181			2	120042_76	115.068	8
20031/24	20031	1	1	287	287	2	0	0	1	1	2	0	1	120033_45	930.736	227				120033_45	930.736	60
20031/25	20031	1	1	287	287	0	1	0	1	1	0	0	1	120033_45	930.736	227				120033_45	930.736	60
20031/26	20031	1	1	287	287	1	1	0	1	1	0	0	1	120033_45	930.736	227				120033_45	930.736	60
539/398	20031	0	0	0	0	2	0	1	1	1	2	0	1
536/30	20032	0	0	0	0	2	1	1	3	1	2	0	0			8
536/55	20032	0	0	0	0	2	0	1	3	1	2	0	0
33/111	20033	0	0	0	0	3	0	1	3	0	1	0	0
20034/27	20034	1	1	96	96	0	0	0	1	1	0	0	0	120033_15	1713.89	64				120033_15	1713.89	32
225/118	20034	1	1	96	96	2	0	1	1	1	0	1	0	120033_15	1713.89	64				120033_15	1713.89	32
225/119	20034	1	1	96	96	2	1	1	1	1	2	0	0	120033_15	1713.89	64				120033_15	1713.89	32
225/120	20034	1	1	96	96	0	1	0	1	1	0	0	0	120033_15	1713.89	64				120033_15	1713.89	32
225/121	20034	1	1	96	96	1	0	0	1	1	0	0	0	120033_15	1713.89	64				120033_15	1713.89	32
1193/368	20035	1	0	18	0	3	0	0	3	1	0	1	1	120020_1	1.00155	18
1193/370	20035	0	0	0	0	1	1	1	3	1	0	0	1
10014/13	20036	0	0	0	0	3	0	1	2	0	0	0	0
10014/14	20036	0	0	0	0	3	1	1	2	0	0	0	0
82/304	20036	0	0	0	0	2	0	1	2	0	0	0	0									97
82/303	20037	1	1	2	2	2	1	1	2	0	2	1	0	120033_7	522.363	2
82/305	20037	1	1	4	4	2	0	1	2	0	1	0	0	120033_7	522.363	4
1529/154	20039	0	0	0	0	2	0	1	1	1	0	1	0
1529/155	20039	0	0	0	0	2	1	1	1	1	2	1	0
1529/156	20039	0	0	0	0	1	0	1	1	1	0	0	0
1529/157	20039	0	0	0	0	1	0	1	1	1	0	0	0
20039/28	20039	0	0	0	0	0	1	0	1	1	0	0	0
1511/214	20040	0	0	0	0	3	0	0	3	0	0	1	1
1511/215	20040	0	0	0	0	2	0	1	3	0	0	0	1
1511/216	20040	0	0	0	0	4	1	1	3	0	2	0	1
1543/158	20041	0	0	0	0	3	1	1	3	0	1	1	0			82						20
1543/159	20041	1	1	5	5	3	0	1	3	0	1	0	0			30				120033_74	469.136	5
1543/161	20041	0	0	0	0	1	0	1	3	0	0	0	0
1560/145	20043	1	0	29	0	4	0	0	3	0	0	1	0	120033_79	187.075	21				120042_76	115.068	8
13046/351	20044	0	0	0	0	0	0	0	1	1	0	0	0			31
1564/36	20044	0	0	0	0	2	0	1	1	1	2	0	0
1564/37	20044	0	0	0	0	1	1	1	1	1	0	1	0
1564/38	20044	1	0	3	0	2	0	1	1	1	0	1	0			8				120020_1	1.00155	3
1564/39	20044	0	0	0	0	2	0	1	1	1	0	1	0			31
1564/40	20044	1	0	123	0	2	1	1	1	1	2	0	0			152				120020_1	1.00155	123
1564/41	20044	1	0	31	0	1	1	1	1	1	0	1	0	120033_56	199.588	15				120033_56	199.588	16
1564/42	20044	1	0	8	0	3	1	0	1	1	2	0	0			116				120020_1	1.00155	8
1543/160	20045	0	0	0	0	2	1	1	3	0	0	9	0									7
20045/35	20045	0	0	0	0	4	0	0	3	0	0	0	0
20045/36	20045	0	0	0	0	2	0	0	3	0	0	0	0
1560/144	20046	0	0	0	0	2	0	1	1	0	0	1	0
20046/37	20046	1	0	9	0	2	1	1	1	0	1	1	0	120033_26	45.8333	9
13029/323	20047	1	0	123	0	2	0	1	1	0	1	0	0			143				120020_1	1.00155	123
1522/101	20047	0	0	0	0	3	0	0	1	0	0	0	0
1522/102	20047	1	0	15	0	1	1	1	1	0	0	0	0							120020_1	1.00155	15
1522/104	20047	0	0	0	0	2	1	1	1	0	0	0	0
1546/286	20048	0	0	0	0	2	1	1	1	0	2	0	0
1546/287	20048	0	0	0	0	3	0	1	1	0	2	0	0
20048/38	20048	1	1	62	62	1	1	1	1	0	0	0	0	120033_7	522.363	62
20048/39	20048	1	1	83	62	3	1	0	1	0	2	0	0	120033_7	522.363	62				120033_24	132.937	21
20048/40	20048	1	1	62	62	2	1	1	1	0	2	1	0	120033_7	522.363	62
1495/10	20050	1	0	136	0	4	1	0	2	0	0	1	1	120033_84	53.3333	96				120033_84	53.3333	40
1495/11	20050	0	0	0	0	1	0	1	2	0	0	0	1
1495/6	20050	0	0	0	0	4	0	1	2	0	1	0	1
1649/187	20051	0	0	0	0	4	0	0	1	1	0	0	0
1649/188	20051	1	0	2	0	2	0	1	1	1	0	0	0	120020_1	1.00155	2
1649/189	20051	1	0	31	0	2	1	1	1	1	0	0	0	120033_62	94.1476	31
1649/190	20051	0	0	0	0	1	1	0	1	1	0	0	0
1649/191	20051	0	0	0	0	0	1	0	1	1	0	0	0
1649/192	20051	0	0	0	0	0	1	0	1	1	0	0	0
20051/41	20051	0	0	0	0	0	1	0	1	1	0	0	0
178/92	20052	1	1	32	32	2	1	1	2	0	2	0	0							120033_15	1713.89	32
178/93	20052	1	0	143	0	2	1	1	2	0	2	0	0	120033_22	60.6061	82				120033_22	60.6061	61
13024/321	20053	1	0	53	0	1	0	1	1	1	0	0	1	120033_56	199.588	53
20053/42	20053	1	0	153	0	2	0	0	1	1	0	0	1	120033_56	199.588	153
20053/43	20053	1	0	153	0	2	0	0	1	1	0	0	1	120033_56	199.588	153
20053/44	20053	1	0	153	0	1	0	1	1	1	0	0	1	120033_56	199.588	153
20053/45	20053	1	0	153	0	0	0	0	1	1	0	0	1	120033_56	199.588	153
20053/46	20053	1	0	167	0	2	1	0	1	1	0	1	1	120033_56	199.588	153				120033_56	199.588	14
20054/47	20054	1	1	107	107	0	0	0	1	1	0	0	0	120033_15	1713.89	14				120033_15	1713.89	93
76/114	20054	1	1	317	317	2	0	1	1	1	0	0	0	120033_15	1713.89	224				120033_15	1713.89	93
76/115	20054	1	1	21	21	2	1	1	1	1	2	0	0							120033_15	1713.89	21
76/116	20054	1	1	317	317	1	0	0	1	1	0	0	0	120033_15	1713.89	224				120033_15	1713.89	93
76/117	20054	1	1	317	317	2	1	1	1	1	0	0	0	120033_15	1713.89	224				120033_15	1713.89	93
178/94	20055	0	0	0	0	2	1	1	2	1	0	0	0
20055/48	20055	0	0	0	0	3	1	0	2	1	2	0	0			7			122			62
20055/49	20055	0	0	0	0	3	0	1	2	1	2	0	0
20055/50	20055	0	0	0	0	1	0	0	2	1	0	0	0
20055/51	20055	0	0	0	0	2	0	0	2	1	0	0	0
20055/52	20055	0	0	0	0	1	0	0	2	1	0	0	0
1720/54	20056	1	0	61	0	2	1	1	1	1	2	1	1	120033_56	199.588	61
1720/55	20056	1	0	112	0	2	0	1	1	1	0	0	1	120033_56	199.588	61				120033_51	117.188	51
1720/56	20056	1	0	61	0	0	1	0	1	1	0	0	1	120033_56	199.588	61
1656/207	20057	0	0	0	0	1	1	0	1	1	0	0	1
1656/208	20057	1	0	14	0	2	0	1	1	1	0	0	1	120033_56	199.588	14
1656/209	20057	1	0	14	0	0	1	0	1	1	0	0	1	120033_56	199.588	14
1656/210	20057	0	0	0	0	2	1	1	1	1	0	1	1
1656/211	20057	1	0	14	0	2	0	1	1	1	0	1	1	120033_56	199.588	14
1656/212	20057	1	0	21	0	1	0	1	1	1	0	1	1	120033_56	199.588	21
1656/213	20057	1	0	11	0	1	1	1	1	1	0	1	1	120033_17	76.9231	1				120033_56	199.588	10
1674/68	20058	1	0	2	0	2	1	1	1	1	0	1	0							120033_56	199.588	2
20058/53	20058	0	0	0	0	2	0	0	1	1	0	0	0			3						3
20058/54	20058	0	0	0	0	0	1	0	1	1	0	0	0			3
20058/55	20058	0	0	0	0	1	0	0	1	1	0	0	0			3
1674/65	20059	1	0	2	0	2	0	1	1	1	0	1	1	120020_1	1.00155	2
1674/66	20059	1	1	1	1	2	0	1	1	1	0	0	1	120020_164	790.146	1
1674/67	20059	1	0	2	0	1	1	1	1	1	0	1	1	120020_1	1.00155	2
1674/69	20059	1	0	15	0	3	0	1	1	1	0	1	1							120033_53	219.298	15
1674/70	20059	1	0	243	0	3	1	0	1	1	2	1	1	120033_53	219.298	151				120033_53	219.298	92
1641/71	20060	0	0	0	0	2	0	1	1	1	0	1	0
1641/72	20060	0	0	0	0	0	0	0	1	1	0	0	0
1641/74	20060	0	0	0	0	1	1	1	1	1	0	1	0			46
1641/75	20060	0	0	0	0	1	0	1	1	1	0	0	0
1641/76	20060	0	0	0	0	1	0	1	1	1	0	1	0
1641/77	20060	1	0	48	0	2	1	1	1	1	2	1	0	120033_17	76.9231	48						15
10007/7	20061	1	1	22	8	1	0	1	2	1	0	0	1	120020_168	66.4062	14	120042_61	972.327	7	120033_7	522.363	1
20061/56	20061	1	1	16	16	2	1	1	2	1	2	1	1							120033_7	522.363	1	120042_60	454.321	15
20061/57	20061	1	1	78	78	2	0	1	2	1	2	1	1	120042_60	454.321	61	120033_7	522.363	1	120033_7	522.363	1	120042_60	454.321	15
1634/327	20062	0	0	0	0	2	1	1	1	1	0	0	0
1634/330	20062	1	0	5	0	3	0	1	1	1	2	0	0	120020_1	1.00155	3				120020_1	1.00155	2
1634/331	20062	1	0	2	0	2	1	1	1	1	0	0	0	120020_1	1.00155	2
1634/332	20062	0	0	0	0	2	1	1	1	1	0	0	0
13048/353	20063	0	0	0	0	0	0	0	2	1	0	0	0
1639/288	20063	0	0	0	0	2	0	1	2	1	0	0	0
1639/289	20063	1	1	3	3	2	1	0	2	1	2	0	0	120020_84	581.498	3
1621/183	20065	1	0	16	0	3	0	1	3	0	2	1	1	120020_104	221.154	16						2
1621/184	20065	1	0	308	0	3	1	1	3	0	2	0	1	120020_104	221.154	200				120020_156	414.673	108
1621/185	20065	1	0	2	0	2	1	1	3	0	0	0	1	120020_104	221.154	2
1621/186	20065	1	0	3	0	2	0	1	3	0	0	1	1	120020_104	221.154	3
1621/187	20065	0	0	0	0	2	1	1	3	0	0	0	1
20065/60	20065	1	0	2	0	2	1	1	3	0	0	0	1							120020_1	1.00155	2
1479/452	20066	0	0	0	0	4	1	0	2	0	0	1	1
20066/61	20066	1	1	248	248	4	0	1	2	0	0	0	1	120042_61	972.327	160				120042_61	972.327	88
13047/352	20067	1	1	90	1	2	0	1	1	1	0	1	1	120033_53	219.298	89				120042_61	972.327	1
20067/62	20067	1	0	31	0	2	0	1	1	1	1	0	1	120033_53	219.298	31
20067/63	20067	1	0	24	0	2	1	1	1	1	2	0	1	120033_18	411.709	24
20067/64	20067	0	0	0	0	2	1	1	1	1	0	0	1
20067/65	20067	0	0	0	0	1	0	1	1	1	0	1	1
20067/66	20067	0	0	0	0	1	0	1	1	1	0	0	1
20067/67	20067	0	0	0	0	1	1	1	1	1	0	0	1
1382/446	20069	1	1	123	1	2	0	1	2	0	0	0	0	120020_1	1.00155	122				120033_8	1220.83	1
1382/447	20069	0	0	0	0	0	1	0	2	0	0	0	0
1382/448	20069	0	0	0	0	3	0	1	2	0	1	0	0
1382/450	20069	0	0	0	0	1	0	1	2	0	0	0	0
1382/451	20069	0	0	0	0	2	1	1	2	0	2	0	0
1382/471	20069	1	1	9	1	2	0	1	2	0	0	0	0	120020_1	1.00155	8				120033_8	1220.83	1
1382/472	20069	0	0	0	0	2	0	1	2	0	1	0	0
20069/69	20069	0	0	0	0	1	1	1	2	0	0	0	0
1380/461	20070	0	0	0	0	2	1	1	2	0	2	1	0
1380/462	20070	0	0	0	0	2	1	1	2	0	1	1	0
1380/463	20070	0	0	0	0	4	0	0	2	0	0	0	0
1380/464	20070	0	0	0	0	4	0	1	2	0	0	0	0
1603/81	20072	1	1	16	16	2	0	1	1	1	2	1	0	120033_52	1597.43	16
1603/82	20072	1	1	16	16	1	0	1	1	1	0	0	0	120033_52	1597.43	16
13031/324	20073	0	0	0	0	3	1	1	2	1	2	0	0
20073/70	20073	0	0	0	0	3	1	1	2	1	2	1	0			80
20073/71	20073	1	0	1	0	3	0	0	2	1	0	0	0	120042_1	50.0642	1
20073/72	20073	1	0	2	0	2	1	1	2	1	2	0	0	120042_1	50.0642	2
20073/73	20073	1	1	7	7	2	1	1	2	1	2	0	0	120042_63	685.393	7
20073/74	20073	1	0	1	0	1	1	1	2	1	0	0	0	120042_1	50.0642	1
1598/338	20074	1	0	242	0	3	0	0	1	1	0	1	1	120033_17	76.9231	150				120033_17	76.9231	92
1598/339	20074	1	0	242	0	3	1	0	1	1	0	1	1	120033_17	76.9231	150				120033_17	76.9231	92
20074/75	20074	1	1	188	180	2	1	1	1	1	0	0	1	120020_74	553.433	180	120042_62	198.675	8
20074/76	20074	1	1	181	181	2	0	1	1	1	0	1	1	120020_74	553.433	181
20074/77	20074	1	1	181	181	1	1	1	1	1	0	1	1	120020_74	553.433	181
20074/78	20074	1	1	153	153	2	1	1	1	1	0	1	1	120020_74	553.433	153
1378/460	20075	1	1	1	1	2	0	1	3	0	1	0	0	120020_74	553.433	1
1384/372	20076	1	0	3	0	2	0	1	2	1	0	0	0	120020_1	1.00155	3
1384/373	20076	0	0	0	0	1	0	1	2	1	0	0	0
1384/374	20076	0	0	0	0	0	0	0	2	1	0	0	0
20077/79	20077	1	1	224	206	1	0	1	2	1	0	0	1	120033_8	1220.83	190	120020_1	1.00155	2	120020_1	1.00155	16	120033_8	1220.83	16
757/824	20077	1	1	224	64	2	0	1	2	1	0	0	1	120033_8	1220.83	64	120020_1	1.00155	128	120020_1	1.00155	32
757/825	20077	1	1	224	64	2	1	1	2	1	1	1	1	120033_8	1220.83	64	120020_1	1.00155	128	120020_1	1.00155	32
757/826	20077	1	1	160	128	1	1	1	2	1	0	1	1	120033_8	1220.83	128				120020_1	1.00155	32
757/827	20077	1	1	268	172	2	0	1	2	1	0	0	1	120033_8	1220.83	160	120020_1	1.00155	64	120020_1	1.00155	32	120033_8	1220.83	12
1464/198	20078	1	1	225	225	2	1	1	3	0	2	0	1	120033_7	522.363	145				120033_7	522.363	80
1464/199	20078	1	1	226	226	1	1	1	3	0	0	0	1	120033_7	522.363	146				120033_7	522.363	80
20078/80	20078	1	1	206	206	2	0	0	3	0	0	0	1	120033_7	522.363	126				120033_7	522.363	80
23002/303	23002	0	0	0	0	2	0	1	1	1	0	0	1
23002/304	23002	0	0	0	0	0	0	0	1	1	0	0	1
559/128	23002	0	0	0	0	2	0	1	1	1	0	0	1
559/129	23002	1	1	80	80	3	1	0	1	1	2	0	1							120033_70	1129.03	80
559/130	23002	1	1	90	90	4	0	0	1	1	0	0	1	120033_74	469.136	90
559/132	23002	1	0	3	0	2	1	1	1	1	2	1	1			3				120033_64	169.697	3
559/133	23002	1	1	15	15	2	1	1	1	1	0	1	1	120033_74	469.136	15
559/134	23002	0	0	0	0	2	1	1	1	1	0	1	1
559/135	23002	0	0	0	0	1	0	1	1	1	0	0	1
559/136	23002	0	0	0	0	0	0	0	1	1	0	0	1
520/111	23003	0	0	0	0	3	0	1	3	0	1	0	0
23004/306	23004	0	0	0	0	2	1	1	3	0	1	0	1
23004/307	23004	0	0	0	0	2	0	1	3	0	0	0	1
23004/308	23004	0	0	0	0	0	1	0	3	0	0	0	1
462/95	23004	0	0	0	0	3	1	0	3	0	2	0	1			14						15
462/96	23004	0	0	0	0	3	0	1	3	0	0	0	1
13003/302	23005	1	1	96	96	1	0	1	3	0	0	0	1	120033_8	1220.83	64				120033_8	1220.83	32
13003/303	23005	1	1	96	96	0	0	0	3	0	0	0	1	120033_8	1220.83	64				120033_8	1220.83	32
463/100	23005	1	1	96	96	2	0	1	3	0	0	0	1	120033_8	1220.83	64				120033_8	1220.83	32
463/99	23005	1	1	96	96	2	1	1	3	0	2	0	1	120033_8	1220.83	64				120033_8	1220.83	32
514/91	23005	0	0	0	0	4	0	1	3	0	0	0	1
514/94	23005	0	0	0	0	3	1	1	3	0	2	0	1
23006/309	23006	1	0	16	0	2	0	1	3	0	2	0	0			18				120020_1	1.00155	16
23006/310	23006	1	0	32	0	2	1	1	3	0	2	0	0			181				120020_1	1.00155	32
23006/311	23006	0	0	0	0	0	1	0	3	0	0	0	0
23006/315	23006	0	0	0	0	1	0	9	3	0	0	0	0
23007/312	23007	1	1	14	14	0	0	0	1	1	0	0	0							120033_52	1597.43	14
474/395	23007	0	0	0	0	0	0	0	1	1	0	0	0
474/396	23007	0	0	0	0	2	0	1	1	1	2	0	0
474/397	23007	0	0	0	0	1	1	0	1	1	0	0	0
23008/313	23008	0	0	0	0	2	1	1	2	1	2	0	0
404/506	23008	1	0	46	0	3	1	1	2	1	2	1	0							120033_53	219.298	46
404/507	23008	0	0	0	0	2	1	1	2	1	0	1	0
404/508	23008	0	0	0	0	3	0	1	2	1	0	0	0
404/509	23008	0	0	0	0	1	1	1	2	1	0	0	0
23009/314	23009	0	0	0	0	4	0	0	1	0	0	0	0
449/525	23009	0	0	0	0	3	1	1	1	0	0	0	0
473/384	23010	0	0	0	0	3	0	1	2	1	0	0	0
473/387	23010	0	0	0	0	3	1	0	2	1	2	1	0
473/388	23010	0	0	0	0	1	1	1	2	1	0	0	0
1030/904	23011	1	0	21	0	4	0	1	1	0	0	0	1	120033_33	74.0741	21
1030/905	23011	1	1	8	8	4	1	0	1	0	0	1	1	120033_78	892.157	8
1030/907	23011	0	0	0	0	3	1	1	1	0	2	1	1
1030/908	23011	0	0	0	0	2	0	1	1	0	0	0	1			21						15
23011/321	23011	0	0	0	0	2	0	1	1	0	0	0	1
23011/323	23011	1	0	21	0	1	0	1	1	0	0	0	1	120020_168	66.4062	21
23011/324	23011	1	0	7	0	2	1	1	1	0	2	1	1	120033_33	74.0741	7
1093/228	23012	0	0	0	0	3	0	1	1	1	0	0	0
1093/230	23012	0	0	0	0	0	0	0	1	1	0	0	0
1093/231	23012	0	0	0	0	1	0	1	1	1	0	0	0
1093/232	23012	0	0	0	0	0	1	0	1	1	0	0	0
1093/234	23012	0	0	0	0	1	0	1	1	1	0	0	0
1093/235	23012	1	0	31	0	2	1	1	1	1	0	9	0	120033_53	219.298	31
1093/236	23012	0	0	0	0	1	1	1	1	1	0	0	0
1093/238	23012	0	0	0	0	2	0	0	1	1	0	0	0
1093/239	23012	1	0	1	0	3	1	0	1	1	2	1	0							120020_1	1.00155	1
1093/240	23012	0	0	0	0	2	0	1	1	1	0	1	0									7
1093/229	23013	1	1	23	10	2	1	1	1	1	2	1	0	120033_51	117.188	13				120033_7	522.363	10
1093/233	23013	1	1	65	55	1	0	1	1	1	0	0	0	120020_182	293.594	10				120033_15	1713.89	55
1093/237	23013	0	0	0	0	2	0	1	1	1	2	1	0
15074/754	23014	1	1	10	10	1	1	0	1	0	0	0	0							120042_61	972.327	10
15074/755	23014	1	1	10	10	4	0	1	1	0	1	0	0							120042_61	972.327	10
15074/756	23014	1	1	3	3	2	1	1	1	0	2	0	0	120042_61	972.327	3
2088/154	23014	0	0	0	0	2	0	1	1	0	0	0	0			3
1266/333	23015	0	0	0	0	3	0	1	3	0	1	0	0			15
1266/334	23015	0	0	0	0	1	0	1	3	0	0	0	0
1266/335	23015	0	0	0	0	3	1	1	3	0	0	0	0
23015/317	23015	1	1	0	0	2	0	1	3	0	0	0	0	120033_74	469.136
1031/311	23016	0	0	0	0	4	0	1	3	0	0	0	1
1031/312	23016	1	1	32	32	3	0	1	3	0	1	0	1							120033_8	1220.83	32
1031/313	23016	1	1	32	32	3	1	1	3	0	2	1	1							120033_8	1220.83	32
13010/309	23016	0	0	0	0	2	0	1	3	0	1	0	1
13010/310	23016	0	0	0	0	0	1	0	3	0	0	0	1
23016/318	23016	0	0	0	0	2	1	1	3	0	2	0	1			7
1104/814	23017	0	0	0	0	2	0	1	3	1	0	0	0									7
1104/816	23017	0	0	0	0	2	1	1	3	1	0	0	0									21			21
1104/817	23017	0	0	0	0	1	1	1	3	1	0	0	0
1104/818	23017	0	0	0	0	3	1	1	3	1	2	0	0
1104/893	23017	0	0	0	0	2	0	1	3	1	2	0	0									8
13009/307	23018	1	0	7	0	2	1	1	3	0	0	0	0	120033_24	132.937	7
13009/308	23018	0	0	0	0	2	1	1	3	0	0	0	0
23018/320	23018	1	0	3	0	2	1	1	3	0	0	0	0	120020_1	1.00155	3			4
514/93	23018	1	0	2	0	3	0	1	3	0	1	9	0	120020_1	1.00155	1				120020_1	1.00155	1
1022/207	23019	1	0	12	0	3	0	1	1	1	0	1	1							120033_64	169.697	12
1022/208	23019	1	0	27	0	4	1	0	1	1	2	1	1	120020_168	66.4062	15				120033_64	169.697	12
1022/209	23019	0	0	0	0	2	1	1	1	1	0	1	1
1022/210	23019	0	0	0	0	1	1	1	1	1	0	1	1
1022/211	23019	0	0	0	0	1	0	1	1	1	0	1	1
1022/213	23019	0	0	0	0	0	1	0	1	1	0	0	1									12
996/841	23020	1	1	142	142	3	1	0	3	1	2	0	1	120033_70	1129.03	50				120033_70	1129.03	92
996/842	23020	1	1	76	76	2	0	1	3	1	0	0	1	120033_70	1129.03	48				120033_70	1129.03	28
996/843	23020	0	0	0	0	2	0	1	3	1	0	9	1									122
996/844	23020	0	0	0	0	1	1	1	3	1	0	0	1
1114/883	23021	1	0	31	0	2	0	1	1	1	0	0	1							120033_56	199.588	31
1114/884	23021	1	0	59	0	2	0	1	1	1	2	1	1	120033_53	219.298	59
1114/885	23021	1	0	59	0	1	0	0	1	1	0	1	1	120033_53	219.298	59
1114/886	23021	1	0	90	0	2	1	1	1	1	0	1	1	120033_53	219.298	90
1114/887	23021	1	0	90	0	1	0	1	1	1	0	1	1	120033_53	219.298	90						7
1114/888	23021	1	0	90	0	1	0	1	1	1	0	0	1	120033_53	219.298	90
1110/214	23022	1	0	15	0	2	0	0	2	1	0	1	1	120033_18	411.709	8				120033_64	169.697	7
1110/215	23022	1	0	39	0	3	1	0	2	1	2	1	1	120033_18	411.709	32				120033_64	169.697	7
1110/216	23022	1	0	13	0	1	1	0	2	1	0	1	1	120033_18	411.709	6				120033_64	169.697	7
1110/217	23022	1	0	6	0	1	0	0	2	1	0	0	1	120033_18	411.709	6						7
1298/369	23023	0	0	0	0	3	0	1	3	0	2	0	0
1298/371	23023	1	1	40	40	1	0	1	3	0	0	0	0	120033_7	522.363	24				120033_7	522.363	16
1336/367	23024	0	0	0	0	2	0	1	2	1	0	0	0
1336/368	23024	0	0	0	0	1	0	1	2	1	0	0	0
23024/326	23024	0	0	0	0	0	0	0	2	1	0	0	0
1339/276	23025	0	0	0	0	2	0	1	3	0	1	0	0
1339/277	23025	0	0	0	0	0	0	0	3	0	0	0	0
1339/278	23025	0	0	0	0	2	1	1	3	0	0	0	0			91
1339/279	23025	1	1	2	2	3	0	1	3	0	1	0	0	120042_61	972.327	2
1339/280	23025	1	1	4	4	2	1	1	3	0	1	0	0	120042_61	972.327	4
1339/282	23025	1	1	2	2	2	1	1	3	0	2	0	0	120042_61	972.327	2
13017/318	23026	0	0	0	0	1	1	1	1	0	0	0	1
23026/327	23026	1	1	84	80	0	1	0	1	0	0	0	1	120042_76	115.068	4						7	120042_60	454.321	80
981/283	23026	0	0	0	0	4	1	0	1	0	0	0	1			81
981/284	23026	0	0	0	0	4	0	0	1	0	0	9	1									34
981/285	23026	0	0	0	0	1	0	1	1	0	0	0	1									34
981/286	23026	1	1	35	35	1	1	1	1	0	0	0	1	120033_15	1713.89	3				120033_15	1713.89	32
981/287	23026	1	0	104	0	3	1	0	1	0	2	0	1	120042_76	115.068	24				120042_76	115.068	80
981/288	23026	0	0	0	0	2	1	1	1	0	2	0	1
981/289	23026	1	1	2	2	1	1	1	1	0	0	0	1	120033_8	1220.83	2			0
23027/328	23027	1	0	61	0	2	0	1	1	1	0	0	0	120020_1	1.00155	61
23027/329	23027	1	0	61	0	3	0	1	1	1	1	9	0	120020_1	1.00155	61
23027/330	23027	1	0	61	0	1	1	0	1	1	0	0	0	120020_1	1.00155	61
23027/331	23027	0	0	0	0	2	0	1	1	1	2	1	0			91
648/284	23027	0	0	0	0	4	0	1	1	1	0	0	0
648/285	23027	1	0	12	0	2	1	1	1	1	2	0	0	120020_1	1.00155	12
23028/332	23028	1	1	140	140	2	1	1	3	0	2	0	1	120042_60	454.321	140
828/143	23028	1	1	7	7	2	0	1	3	0	2	0	1	120042_60	454.321	7
828/144	23028	1	1	7	7	0	0	0	3	0	0	0	1	120042_60	454.321	7
755/304	23029	0	0	0	0	2	0	1	1	1	0	0	0
755/305	23029	0	0	0	0	0	1	0	1	1	0	0	0
755/306	23029	0	0	0	0	0	0	0	1	1	0	0	0
755/307	23029	0	0	0	0	1	1	0	1	1	0	0	0
755/308	23029	0	0	0	0	1	0	0	1	1	0	0	0
755/309	23029	0	0	0	0	1	0	0	1	1	0	0	0
755/310	23029	1	0	2	0	2	1	1	1	1	2	1	0							120042_76	115.068	2
23030/334	23030	1	0	1	0	2	0	1	1	0	1	0	0	120020_217	134.752	1
657/436	23030	1	0	2	0	2	1	1	1	0	0	0	0							120033_18	411.709	2
657/437	23030	0	0	0	0	0	1	0	1	0	0	0	0
657/438	23030	0	0	0	0	2	0	1	1	0	1	9	0
13005/304	23031	0	0	0	0	2	0	1	1	0	0	0	0
13005/305	23031	0	0	0	0	2	1	1	1	0	1	0	0
23031/335	23031	0	0	0	0	0	0	0	1	0	0	0	0
761/425	23032	0	0	0	0	2	0	1	1	1	0	1	1
761/426	23032	1	1	14	14	2	1	1	1	1	2	0	1	120042_60	454.321	2				120042_60	454.321	12
761/429	23032	0	0	0	0	1	1	1	1	1	0	1	1
761/430	23032	0	0	0	0	1	1	1	1	1	0	1	1
761/431	23032	0	0	0	0	1	1	0	1	1	0	0	1
761/432	23032	0	0	0	0	1	1	0	1	1	0	0	1
761/433	23032	0	0	0	0	1	0	0	1	1	0	0	1
761/434	23032	0	0	0	0	0	1	0	1	1	0	0	1
761/435	23032	0	0	0	0	0	0	0	1	1	0	0	1
848/205	23033	0	0	0	0	4	1	1	3	0	0	0	0
869/309	23034	0	0	0	0	2	0	1	1	1	0	0	1
869/310	23034	0	0	0	0	0	1	0	1	1	0	0	1
869/311	23034	0	0	0	0	0	0	0	1	1	0	0	1
869/312	23034	0	0	0	0	0	0	0	1	1	0	0	1
869/313	23034	0	0	0	0	2	1	1	1	1	0	0	1
869/314	23034	0	0	0	0	2	0	1	1	1	2	0	1
869/315	23034	1	1	7	7	3	1	0	1	1	2	1	1							120042_60	454.321	7
869/316	23034	0	0	0	0	2	0	1	1	1	2	0	1			5
869/317	23034	0	0	0	0	0	0	0	1	1	0	0	1
721/769	23035	0	0	0	0	2	0	1	3	0	1	0	0
721/770	23035	0	0	0	0	2	0	1	3	0	0	0	0
721/771	23035	0	0	0	0	4	1	0	3	0	0	0	0
1349/220	23036	1	0	1	0	3	1	1	3	0	1	1	0	120020_1	1.00155	1	130165_8	7.84528	0
1349/221	23036	0	0	0	0	3	0	1	3	0	1	0	0
23036/338	23036	0	0	0	0	0	0	0	3	0	0	0	0
692/375	23037	0	0	0	0	3	0	1	1	1	0	0	0
692/376	23037	1	0	3	0	2	1	0	1	1	2	1	0	120042_76	115.068	3
692/377	23037	0	0	0	0	2	1	1	1	1	0	0	0
692/378	23037	0	0	0	0	1	0	0	1	1	0	0	0
23038/339	23038	0	0	0	0	1	0	1	2	0	0	0	0
860/402	23038	0	0	0	0	4	0	0	2	0	0	0	0
23039/340	23039	0	0	0	0	2	0	1	2	1	2	0	0
23039/341	23039	0	0	0	0	1	1	0	2	1	0	0	0
979/747	23039	0	0	0	0	3	0	1	2	1	1	0	0
1259/276	23040	1	0	2	0	2	1	1	2	0	2	0	0							120020_1	1.00155	2
1259/277	23040	0	0	0	0	4	0	0	2	0	0	0	0
1259/278	23040	0	0	0	0	3	0	1	2	0	0	0	0
1259/279	23040	0	0	0	0	4	0	0	2	0	0	0	0
23041/342	23041	0	0	0	0	0	1	0	1	0	0	0	0
707/564	23041	0	0	0	0	2	0	1	1	0	0	1	0
707/567	23041	1	0	42	0	2	1	1	1	0	2	0	0	120033_62	94.1476	42
707/568	23041	0	0	0	0	0	1	0	1	0	0	0	0
707/570	23041	1	1	32	32	2	1	1	1	0	0	0	0							120033_15	1713.89	32
23042/343	23042	0	0	0	0	0	1	0	1	1	0	0	0
688/294	23042	0	0	0	0	2	0	1	1	1	0	0	0
688/295	23042	0	0	0	0	1	0	1	1	1	0	0	0
688/296	23042	0	0	0	0	0	1	0	1	1	0	0	0
688/297	23042	0	0	0	0	2	1	0	1	1	2	0	0
688/298	23042	0	0	0	0	2	0	1	1	1	0	0	0
688/299	23042	0	0	0	0	1	1	1	1	1	0	0	0
688/300	23042	0	0	0	0	1	0	1	1	1	0	0	0
736/174	23043	0	0	0	0	3	0	0	3	0	0	0	0
736/175	23043	0	0	0	0	4	1	0	3	0	0	1	0
23044/344	23044	0	0	0	0	1	0	1	1	1	0	1	0
717/420	23044	0	0	0	0	2	0	1	1	1	0	0	0
717/421	23044	0	0	0	0	2	1	1	1	1	2	1	0
717/423	23044	0	0	0	0	0	1	0	1	1	0	0	0
717/424	23044	0	0	0	0	0	1	0	1	1	0	0	0
731/783	23045	0	0	0	0	3	0	0	1	0	0	0	0			31
731/784	23045	0	0	0	0	1	0	1	1	0	0	0	0
731/785	23045	0	0	0	0	1	0	1	1	0	0	0	0
23046/345	23046	0	0	0	0	0	0	0	1	1	0	0	1
23046/346	23046	0	0	0	0	0	0	0	1	1	0	0	1
779/136	23046	0	0	0	0	2	0	1	1	1	0	1	1
779/137	23046	0	0	0	0	0	0	0	1	1	0	0	1
779/138	23046	0	0	0	0	1	1	1	1	1	0	0	1
779/139	23046	0	0	0	0	2	1	1	1	1	2	1	1
1457/97	23047	1	0	2	0	4	1	0	2	0	0	9	0	120020_1	1.00155	2
1457/99	23047	0	0	0	0	4	0	0	2	0	0	0	0
599/365	23047	1	0	8	0	3	0	1	2	0	0	0	0	120020_1	1.00155	8
1459/89	23048	0	0	0	0	4	1	1	2	0	2	0	0
1459/90	23048	0	0	0	0	1	1	1	2	0	0	0	0
1459/91	23048	1	0	114	0	2	0	1	2	0	0	0	0	120020_1	1.00155	5				120020_1	1.00155	109
1459/92	23048	0	0	0	0	3	0	0	2	0	2	1	0
1459/93	23048	0	0	0	0	2	1	0	2	0	0	0	0
1050/913	23049	0	0	0	0	2	0	1	3	1	0	0	0
1050/914	23049	0	0	0	0	1	1	1	3	1	0	0	0
1050/915	23049	0	0	0	0	0	0	0	3	1	0	0	0
1051/192	23050	1	1	2	2	3	0	1	2	1	0	0	0							120020_74	553.433	2
1051/193	23050	0	0	0	0	3	1	0	2	1	0	0	0
1051/194	23050	0	0	0	0	2	1	0	2	1	0	0	0
13018/319	23050	1	0	3	0	2	1	1	2	1	2	0	0	120020_1	1.00155	3
23050/349	23050	1	0	3	0	2	0	1	2	1	0	0	0	120020_1	1.00155	3						15
1050/916	23051	0	0	0	0	2	1	1	3	0	2	0	0									2
1050/917	23051	0	0	0	0	2	0	1	3	0	2	0	0									2
1150/431	23052	0	0	0	0	4	0	0	1	1	0	0	0
1150/433	23052	0	0	0	0	1	1	1	1	1	0	0	0
23052/350	23052	0	0	0	0	2	1	1	1	1	0	0	0
23052/351	23052	0	0	0	0	2	1	1	1	1	2	0	0
23052/352	23052	0	0	0	0	2	0	1	1	1	0	0	0
23052/353	23052	0	0	0	0	3	1	1	1	1	2	1	0
23052/354	23052	0	0	0	0	1	1	1	1	1	0	1	0
23052/355	23052	0	0	0	0	0	0	0	1	1	0	0	0
1174/797	23053	0	0	0	0	3	0	1	3	0	2	0	0
23053/356	23053	1	0	4	0	2	1	1	3	0	2	0	0							120020_81	388.496	4
1128/341	23054	0	0	0	0	3	0	1	3	0	1	0	0
23054/357	23054	0	0	0	0	2	0	1	3	0	0	0	0			181
23054/358	23054	0	0	0	0	3	1	1	3	0	0	1	0			122
13042/342	23055	0	0	0	0	1	0	1	3	1	0	0	0
13042/343	23055	0	0	0	0	1	0	1	3	1	0	0	0
13042/344	23055	0	0	0	0	1	0	0	3	1	0	0	0
13042/345	23055	0	0	0	0	1	1	1	3	1	0	0	0
13042/346	23055	0	0	0	0	3	1	1	3	1	2	0	0
13042/347	23055	0	0	0	0	2	0	1	3	1	0	0	0
23055/359	23055	0	0	0	0	2	1	1	3	1	0	0	0
1061/417	23056	1	0	56	0	2	1	1	1	1	2	0	0	120033_26	45.8333	16				120033_56	199.588	40
1061/418	23056	0	0	0	0	2	0	1	1	1	2	0	0
1061/420	23057	1	0	56	0	2	1	1	1	1	2	0	0	120033_26	45.8333	8	120033_53	219.298	8	120033_56	199.588	40
23057/360	23057	1	1	11	9	2	0	1	1	1	0	0	0							120033_74	469.136	9	120020_1	1.00155	2
23057/361	23057	0	0	0	0	0	0	0	1	1	0	0	0
1150/432	23058	1	1	4	1	2	1	1	2	0	2	0	0	120042_76	115.068	3				120033_8	1220.83	1
13014/311	23059	0	0	0	0	4	0	0	3	0	0	0	0
13014/312	23059	0	0	0	0	4	1	0	3	0	0	0	0
23060/362	23060	1	0	5	0	4	1	0	2	0	0	0	0							120033_29	333.333	5
13014/313	23061	0	0	0	0	2	0	1	2	1	0	0	1
13014/314	23061	0	0	0	0	2	1	1	2	1	2	1	1
13014/315	23061	0	0	0	0	0	1	0	2	1	0	0	1
1079/228	23062	0	0	0	0	2	0	1	1	1	0	0	0
1079/229	23062	0	0	0	0	1	0	1	1	1	0	0	0
1079/230	23062	0	0	0	0	1	0	1	1	1	0	0	0
1079/231	23062	1	0	1	0	1	0	1	1	1	0	0	0	120020_1	1.00155	1
1079/232	23062	1	1	116	116	3	1	0	1	1	2	0	0	120033_15	1713.89	24				120033_15	1713.89	92
23062/363	23062	1	1	122	122	2	0	1	1	1	1	0	0	120042_60	454.321	122
23063/364	23063	1	0	62	0	3	0	1	1	1	2	0	1							120042_76	115.068	62
807/789	23063	0	0	0	0	2	0	1	1	1	0	0	1
807/790	23063	0	0	0	0	1	1	0	1	1	0	0	1
807/791	23063	0	0	0	0	1	1	0	1	1	0	0	1
807/792	23063	0	0	0	0	0	0	0	1	1	0	0	1
807/793	23063	0	0	0	0	2	1	1	1	1	2	0	1
23064/365	23064	0	0	0	0	1	0	1	3	0	0	0	1
842/387	23064	0	0	0	0	4	0	0	3	0	2	1	1
842/390	23064	0	0	0	0	4	1	0	3	0	2	0	1
23065/366	23065	0	0	0	0	0	1	0	3	0	0	0	1
902/177	23065	0	0	0	0	2	0	1	3	0	2	0	1
902/178	23065	1	1	104	104	2	1	1	3	0	0	0	1	120042_61	972.327	80				120042_61	972.327	24
902/179	23065	1	1	7	7	1	1	1	3	0	0	0	1	120042_61	972.327	7
950/169	23066	1	1	28	28	2	0	1	2	1	0	1	1	120042_61	972.327	28
950/170	23066	1	1	207	207	3	1	1	2	1	2	0	1	120042_61	972.327	168				120042_61	972.327	39
950/172	23066	1	1	28	28	1	0	1	2	1	0	0	1	120042_61	972.327	28
950/173	23066	1	1	52	52	1	1	0	2	1	0	0	1	120042_61	972.327	28				120042_61	972.327	24
23067/367	23067	0	0	0	0	0	0	0	3	0	0	0	0
904/205	23067	0	0	0	0	2	0	1	3	0	1	0	0
904/206	23067	0	0	0	0	2	1	1	3	0	1	0	0
901/942	23068	1	1	1	1	3	0	0	2	1	0	0	0	120020_31	571.321	1
901/944	23068	0	0	0	0	4	0	0	2	1	0	0	0
23069/369	23069	1	0	242	0	1	0	0	2	1	0	0	0	120033_26	45.8333	242
498/301	23069	0	0	0	0	2	0	1	2	1	2	0	0			18
498/302	23069	0	0	0	0	1	1	1	2	1	0	0	0			18
498/303	23069	1	0	9	0	2	1	1	2	1	2	0	0	120033_26	45.8333	9
502/395	23070	0	0	0	0	3	1	0	1	1	2	1	0			1
502/396	23070	0	0	0	0	2	0	1	1	1	0	9	0
502/397	23070	0	0	0	0	1	0	1	1	1	0	0	0
502/398	23070	0	0	0	0	1	0	1	1	1	0	0	0
502/399	23070	0	0	0	0	1	0	0	1	1	0	0	0
502/400	23070	0	0	0	0	0	0	0	1	1	0	0	0
23071/370	23071	0	0	0	0	3	0	1	2	1	0	0	0
23071/371	23071	0	0	0	0	2	1	1	2	1	0	0	0
23071/372	23071	0	0	0	0	1	1	1	2	1	0	0	0
502/401	23071	0	0	0	0	2	1	1	2	1	0	0	0
1107/894	23072	1	0	1	0	2	1	1	3	0	2	0	0	120020_1	1.00155	1						7
1107/895	23072	1	0	1	0	2	0	1	3	0	2	0	0	120020_1	1.00155	1
23072/373	23072	1	0	1	0	3	0	1	3	0	1	0	0	120020_1	1.00155	1
23073/374	23073	1	0	181	0	2	0	1	1	0	0	0	0	120020_1	1.00155	181
23073/375	23073	1	0	181	0	2	1	1	1	0	2	0	0	120020_1	1.00155	181
873/773	23074	1	0	48	0	2	0	1	3	1	0	0	0	120020_1	1.00155	24						31	120020_1	1.00155	24
873/775	23074	0	0	0	0	2	0	1	3	1	2	0	0
873/776	23074	1	0	48	0	0	1	0	3	1	0	0	0	120020_1	1.00155	24				120020_1	1.00155	24
1466/469	23075	0	0	0	0	4	0	0	2	0	0	0	0
1466/470	23075	0	0	0	0	2	0	0	2	0	0	0	0
1603/83	23075	0	0	0	0	2	1	1	2	0	1	0	0
1321/368	23076	1	1	4	4	2	1	1	3	1	1	0	1	120033_52	1597.43	4			6
23076/377	23076	0	0	0	0	2	1	1	3	1	2	0	1
23076/378	23076	1	1	1	1	2	0	1	3	1	2	0	1	120033_12	1037.94	1
23077/379	23077	1	0	37	0	2	1	1	2	0	2	0	0							120042_62	198.675	37
23077/380	23077	1	0	33	0	1	0	1	2	0	0	0	0	120020_1	1.00155	1				120020_1	1.00155	32
838/918	23077	0	0	0	0	2	0	1	2	0	2	0	0
838/919	23078	1	0	37	0	0	1	0	1	1	0	0	0	120033_21	116.55	7				120033_21	116.55	30
838/920	23078	1	0	37	0	0	1	0	1	1	0	0	0	120033_21	116.55	7				120033_21	116.55	30
838/921	23078	1	0	37	0	2	0	1	1	1	0	1	0	120033_21	116.55	7				120033_21	116.55	30
23080/381	23080	0	0	0	0	2	0	1	3	1	0	0	0
23080/382	23080	0	0	0	0	0	0	0	3	1	0	0	0
23080/383	23080	1	0	63	0	0	0	0	3	1	0	0	0	120020_1	1.00155	25				120020_1	1.00155	38
943/787	23080	1	0	4	0	2	0	1	3	1	2	0	0							120020_156	414.673	4
943/788	23080	1	0	3	0	2	0	1	3	1	0	0	0							120020_156	414.673	3
975/291	23082	0	0	0	0	3	1	1	1	1	2	0	0
975/292	23082	0	0	0	0	2	0	1	1	1	0	0	0
975/293	23082	0	0	0	0	2	0	1	1	1	0	0	0			40						30			45
975/294	23082	0	0	0	0	2	1	1	1	1	0	0	0
975/295	23082	0	0	0	0	1	1	1	1	1	0	0	0
975/296	23082	0	0	0	0	1	0	0	1	1	0	0	0
975/297	23082	0	0	0	0	1	0	0	1	1	0	0	0
975/298	23082	0	0	0	0	0	1	0	1	1	0	0	0
1068/356	23083	0	0	0	0	3	0	1	3	0	1	0	0
1068/357	23083	1	1	251	251	2	1	1	3	0	1	0	0	120033_52	1597.43	160				120033_52	1597.43	91
23084/385	23084	0	0	0	0	0	0	0	2	1	0	0	0
23084/386	23084	0	0	0	0	2	1	1	2	1	1	0	0
669/265	23084	1	1	15	15	2	1	1	2	1	2	0	0			0				120033_52	1597.43	15			7
669/267	23084	0	0	0	0	2	0	1	2	1	0	0	0
669/269	23084	0	0	0	0	0	1	0	2	1	0	0	0
1848/342	23085	0	0	0	0	2	0	1	2	1	2	0	0			7
1848/343	23085	1	1	12	5	1	1	1	2	1	0	0	0	120033_53	219.298	7				120033_70	1129.03	5
1848/344	23085	0	0	0	0	2	1	1	2	1	2	0	0			7						30
23086/387	23086	0	0	0	0	3	0	1	3	0	0	0	0			7			13
23086/388	23086	0	0	0	0	2	1	1	3	0	2	0	0			3						3
23086/389	23086	0	0	0	0	0	0	0	3	0	0	0	0
23086/390	23086	0	0	0	0	3	1	1	3	0	2	0	0			7			13			3
975/290	23086	0	0	0	0	2	0	1	3	0	0	0	0									4
1284/226	23087	0	0	0	0	2	0	1	3	0	0	0	0									5
1284/227	23087	1	0	14	0	2	1	0	3	0	2	0	0	120033_24	132.937	14						60
1284/228	23087	0	0	0	0	2	1	1	3	0	0	0	0
1284/229	23087	0	0	0	0	0	0	0	3	0	0	0	0									2
1284/231	23087	0	0	0	0	2	0	1	3	0	0	9	0
1284/232	23087	0	0	0	0	2	0	1	3	0	0	0	0
1284/233	23087	0	0	0	0	1	1	1	3	0	0	0	0
23088/392	23088	1	0	0	0	2	0	1	3	0	2	0	0			153	120033_26	45.8333	0
23088/393	23088	1	0	0	0	2	1	1	3	0	2	0	0			153	120033_26	45.8333	0
1341/411	23089	0	0	0	0	3	0	0	1	1	0	0	0
1341/412	23089	0	0	0	0	3	1	1	1	1	2	0	0
1341/413	23089	1	0	181	0	2	0	1	1	1	0	0	0	120020_1	1.00155	181
1341/414	23089	0	0	0	0	2	1	1	1	1	2	0	0
23089/394	23089	1	1	4	4	2	0	1	1	1	0	0	0	120033_8	1220.83	1				120042_61	972.327	3
23089/395	23089	1	1	2	2	0	0	0	1	1	0	0	0							120042_61	972.327	2
23089/396	23089	1	1	4	4	2	1	1	1	1	2	0	0	120033_8	1220.83	1				120042_61	972.327	3			1
23089/397	23089	1	1	4	4	0	1	0	1	1	0	0	0	120033_8	1220.83	1				120042_61	972.327	3
23090/398	23090	0	0	0	0	2	0	1	1	1	0	0	0
23090/399	23090	0	0	0	0	1	1	1	1	1	0	0	0
23090/400	23090	0	0	0	0	3	1	0	1	1	2	0	0
23090/401	23090	0	0	0	0	1	0	1	1	1	0	0	0
474/399	23090	0	0	0	0	1	1	1	1	1	0	0	0
13032/325	23092	1	1	15	15	3	1	0	1	0	0	0	1	120042_60	454.321	15						15
23092/402	23092	0	0	0	0	2	0	1	1	0	0	0	1			20						41
23092/403	23092	0	0	0	0	1	0	0	1	0	0	0	1
1288/435	23093	1	0	80	0	3	0	0	1	1	2	1	1	120033_56	199.588	80						22
1288/436	23093	1	0	80	0	3	1	1	1	1	2	1	1	120033_56	199.588	80						22
1288/437	23093	1	0	60	0	1	1	1	1	1	0	0	1	120033_56	199.588	60
1288/438	23093	0	0	0	0	2	1	1	1	1	0	0	1
1288/439	23093	0	0	0	0	1	0	1	1	1	0	0	1
13050/355	23094	0	0	0	0	2	0	1	2	1	0	0	0
23094/404	23094	1	1	27	7	2	1	1	2	1	2	1	0	120033_56	199.588	20				120042_61	972.327	7
2243/271	26002	0	0	0	0	4	1	1	3	0	0	0	0
2243/273	26002	0	0	0	0	3	0	1	3	0	0	0	0
2243/274	26002	1	0	2	0	2	1	1	3	0	0	0	0							120042_1	50.0642	2
15001/601	26003	0	0	0	0	2	0	0	1	1	0	1	0
15001/602	26003	0	0	0	0	0	0	0	1	1	0	0	0
15001/603	26003	0	0	0	0	1	1	0	1	1	0	0	0
15001/604	26003	0	0	0	0	1	1	1	1	1	0	1	0
15001/605	26003	0	0	0	0	1	1	0	1	1	0	0	0
26003/602	26003	0	0	0	0	2	1	1	1	1	2	0	0
2255/342	26004	0	0	0	0	2	0	9	1	1	0	1	0
2255/344	26004	0	0	0	0	1	1	1	1	1	0	1	0
2255/345	26004	0	0	0	0	1	0	1	1	1	0	0	0
2255/346	26004	0	0	0	0	2	1	1	1	1	2	1	0									14
2255/347	26004	0	0	0	0	0	1	0	1	1	0	0	0
2255/348	26004	0	0	0	0	1	1	0	1	1	0	0	0
2255/349	26004	1	1	2	2	1	0	1	1	1	0	0	0							120020_84	581.498	2
2255/350	26004	0	0	0	0	1	1	1	1	1	0	1	0
2255/351	26004	0	0	0	0	1	0	0	1	1	0	0	0
2255/352	26004	0	0	0	0	0	1	0	1	1	0	0	0
2252/653	26005	1	0	6	0	2	0	0	1	1	0	0	0							120020_1	1.00155	6
2252/654	26005	0	0	0	0	2	1	0	1	1	2	1	0
2252/655	26005	1	0	6	0	0	1	0	1	1	0	0	0							120020_1	1.00155	6
2252/657	26005	0	0	0	0	1	1	0	1	1	0	0	0
2252/658	26005	0	0	0	0	2	1	9	1	1	2	0	0									14
2252/659	26005	0	0	0	0	1	0	9	1	1	0	0	0									61
15005/608	26006	0	0	0	0	0	1	0	1	1	0	0	0			4
2251/265	26006	0	0	0	0	2	0	1	1	1	0	0	0			4
2251/266	26006	1	1	9	5	2	1	0	1	1	2	1	0			4				120033_17	76.9231	4	120020_55	866.197	5
2251/267	26006	0	0	0	0	1	1	1	1	1	0	0	0			4
2251/268	26006	0	0	0	0	1	0	1	1	1	0	0	0			4
2251/269	26006	0	0	0	0	2	1	1	1	1	0	0	0			4
2251/270	26006	0	0	0	0	1	0	0	1	1	0	0	0			4
15006/609	26007	0	0	0	0	0	1	0	1	1	0	0	0
2248/258	26007	0	0	0	0	3	0	0	1	1	0	0	0
2248/259	26007	0	0	0	0	1	1	1	1	1	0	0	0
2248/260	26007	0	0	0	0	1	0	1	1	1	0	0	0
2248/261	26007	0	0	0	0	2	0	1	1	1	0	0	0
2248/262	26007	0	0	0	0	1	1	1	1	1	0	1	0
2248/263	26007	0	0	0	0	3	1	1	1	1	2	0	0			15
26007/603	26007	1	1	7	7	2	1	1	1	1	2	1	0	120020_55	866.197	7
2234/254	26008	0	0	0	0	2	0	1	3	1	2	1	0
2234/255	26008	0	0	0	0	2	1	1	3	1	2	0	0									60
2234/257	26008	0	0	0	0	2	1	1	3	1	2	0	0
2255/343	26009	0	0	0	0	2	0	1	1	1	0	0	0
26009/604	26009	0	0	0	0	0	0	0	1	1	0	0	0
2238/661	26011	0	0	0	0	3	0	0	1	1	0	0	0
2238/662	26011	0	0	0	0	1	1	1	1	1	0	0	0
2238/663	26011	1	0	123	0	2	0	1	1	1	0	0	0							120020_1	1.00155	123
2238/664	26011	0	0	0	0	2	0	1	1	1	2	0	0
2238/665	26011	0	0	0	0	3	1	1	1	1	0	0	0									4
26011/605	26011	0	0	0	0	0	0	0	1	1	0	0	0
15007/632	26012	1	0	2	0	3	0	1	1	1	0	1	0							120042_62	198.675	2
2217/353	26012	0	0	0	0	4	0	0	1	1	0	0	0
2217/355	26012	0	0	0	0	1	1	1	1	1	0	0	0
2217/356	26012	0	0	0	0	1	1	1	1	1	0	0	0
2171/357	26013	0	0	0	0	2	1	1	2	1	2	1	0
2171/358	26013	1	0	15	0	2	0	1	2	1	0	0	0	120020_1	1.00155	15
2171/359	26013	0	0	0	0	0	0	0	2	1	0	0	0
26013/606	26013	0	0	0	0	0	1	0	2	1	0	0	0
9999/248	26014	0	0	0	0	2	0	1	1	1	0	0	0
9999/250	26014	0	0	0	0	3	1	0	1	1	2	1	0
9999/252	26014	0	0	0	0	2	0	1	1	1	0	0	0									60
9999/253	26014	0	0	0	0	1	0	1	1	1	0	0	0
2227/200	26015	0	0	0	0	2	0	1	3	0	1	0	0
2227/201	26015	0	0	0	0	2	1	1	3	0	1	0	0
2227/202	26015	1	0	3	0	1	0	1	3	0	0	0	0							120020_89	441.37	3
10003/3	26016	1	1	3	3	2	1	1	1	1	2	0	0							120033_70	1129.03	3
26016/608	26016	0	0	0	0	2	0	1	1	1	0	0	0
26016/609	26016	0	0	0	0	0	1	0	1	1	0	0	0
26017/610	26017	1	0	3	0	2	0	1	1	1	0	0	0							120020_1	1.00155	3
26017/611	26017	0	0	0	0	0	0	0	1	1	0	0	0
26017/612	26017	1	0	10	0	0	0	0	1	1	0	0	0							120020_1	1.00155	10
26017/613	26017	1	0	10	0	1	0	1	1	1	0	0	0							120020_1	1.00155	10
2016/526	26018	1	1	90	90	2	1	1	3	0	2	0	0	120042_60	454.321	90
2016/532	26018	0	0	0	0	2	0	1	3	0	0	0	0
2027/115	26019	1	1	51	20	2	1	1	1	1	2	0	0			127				120042_53	965.174	20	120042_76	115.068	31
2027/116	26019	1	1	30	30	2	0	1	1	1	0	0	0			127				120042_53	965.174	30
2027/117	26019	1	1	30	30	2	1	1	1	1	2	1	0			132				120042_53	965.174	30
2027/118	26019	1	1	51	30	1	1	1	1	1	0	0	0			127				120042_53	965.174	30	120042_76	115.068	21
2027/119	26020	1	1	7	7	2	0	1	1	1	0	0	0			30				120042_53	965.174	7
2027/120	26020	1	1	7	7	0	0	0	1	1	0	0	0			30				120042_53	965.174	7
2032/124	26021	0	0	0	0	3	0	0	1	0	0	0	0
2032/125	26021	0	0	0	0	4	1	0	1	0	0	0	0
2020/105	26022	0	0	0	0	2	1	1	1	0	0	1	0
2020/107	26022	0	0	0	0	4	0	0	1	0	0	1	0
2020/110	26022	0	0	0	0	1	1	1	1	0	0	0	0
2020/114	26022	0	0	0	0	1	1	0	1	0	0	0	0
2043/131	26023	0	0	0	0	3	0	0	2	0	0	0	0
2043/132	26023	0	0	0	0	2	1	1	2	0	2	0	0
2043/133	26023	1	1	40	40	2	1	1	2	0	2	0	0							120042_61	972.327	40
26023/614	26023	0	0	0	0	2	0	1	2	0	0	0	0
26023/615	26023	0	0	0	0	2	1	1	2	0	0	0	0			61						60
2049/173	26024	0	0	0	0	2	0	1	1	1	0	0	0
2049/174	26024	0	0	0	0	1	1	1	1	1	0	0	0
2049/175	26024	0	0	0	0	2	1	1	1	1	2	1	0									14
26024/616	26024	0	0	0	0	0	1	0	1	1	0	0	0
2097/189	26025	1	0	1	0	4	1	0	2	0	2	1	0							120033_80	37.037	1
2097/191	26025	0	0	0	0	1	1	1	2	0	0	0	0
2097/192	26025	0	0	0	0	3	0	1	2	0	1	0	0
2097/193	26025	0	0	0	0	2	1	1	2	0	2	0	0
26025/617	26025	1	1	195	14	2	0	1	2	0	0	0	0	130165_95	90.9091	181				120033_7	522.363	14
2081/152	26026	1	0	2	0	2	1	1	1	0	2	1	0	120020_1	1.00155	2
26026/618	26026	0	0	0	0	2	1	1	1	0	2	1	0
26026/619	26026	0	0	0	0	1	0	1	1	0	0	0	0
26026/620	26026	0	0	0	0	3	1	1	1	0	2	1	0
26026/621	26026	0	0	0	0	3	0	1	1	0	0	0	0
2002/236	26027	0	0	0	0	3	0	0	2	1	0	0	0
2002/237	26027	0	0	0	0	4	1	0	2	1	0	0	0
1978/242	26028	1	1	3	3	4	0	0	1	0	0	0	0							120033_7	522.363	3
26028/622	26028	1	1	18	18	4	1	0	1	0	0	0	0							120033_7	522.363	3	120020_84	581.498	15
1973/292	26029	0	0	0	0	2	0	1	3	0	0	0	0
1973/293	26029	0	0	0	0	4	0	0	3	0	0	0	0
1973/295	26029	0	0	0	0	3	1	1	3	0	1	0	0
1953/162	26030	0	0	0	0	3	0	1	3	0	2	1	0
1953/164	26030	0	0	0	0	3	1	1	3	0	1	1	0
1953/166	26031	0	0	0	0	2	1	1	2	1	0	0	0
26031/623	26031	0	0	0	0	2	0	1	2	1	0	0	0			63
26031/624	26031	0	0	0	0	0	1	0	2	1	0	1	0
1892/157	26032	0	0	0	0	2	1	1	2	0	1	1	0			2
1892/158	26032	0	0	0	0	2	0	0	2	0	1	0	0
1892/159	26032	1	1	2	2	1	0	1	2	0	0	0	0							120033_52	1597.43	2
1892/160	26032	0	0	0	0	0	0	0	2	0	0	0	0
1892/161	26032	0	0	0	0	1	1	1	2	0	0	0	0
26032/625	26032	1	1	251	251	2	0	1	2	0	0	0	0	120033_52	1597.43	227				120033_52	1597.43	24
26032/626	26032	1	1	2	2	0	1	0	2	0	0	0	0							120033_52	1597.43	2
26033/629	26033	1	0	32	0	2	1	1	1	0	2	1	0							130165_8	7.84528	32
15035/630	26034	0	0	0	0	0	1	0	2	1	0	0	0
1907/272	26034	0	0	0	0	2	0	1	2	1	0	0	0
1907/273	26034	0	0	0	0	0	0	0	2	1	0	0	0
1907/274	26034	0	0	0	0	2	1	1	2	1	2	0	0
1953/163	26035	0	0	0	0	2	1	1	3	0	2	0	0
1953/165	26035	0	0	0	0	2	0	1	3	0	0	0	0
1864/225	26036	0	0	0	0	3	1	1	3	0	0	0	0
1864/226	26036	0	0	0	0	3	0	1	3	0	1	0	0
1864/227	26036	0	0	0	0	2	1	1	3	0	0	0	0
1970/251	26037	0	0	0	0	2	1	1	3	1	1	0	0
1970/252	26037	0	0	0	0	1	0	1	3	1	0	0	0
1970/253	26037	0	0	0	0	2	0	1	3	1	0	0	0
26037/631	26037	0	0	0	0	0	1	0	3	1	0	0	0
1865/100	26038	0	0	0	0	4	0	0	3	0	0	0	1
1865/99	26038	0	0	0	0	4	1	0	3	0	0	0	1
1951/381	26039	1	0	18	0	3	0	1	1	1	0	1	0	130165_11	63.7584	15				130165_34	119.919	3
1951/383	26039	1	0	18	0	2	1	1	1	1	2	0	0	130165_11	63.7584	15				130165_34	119.919	3
1944/716	26040	0	0	0	0	2	1	1	2	0	0	0	1
1944/717	26040	1	1	64	64	4	0	0	2	0	0	1	1			160				120020_76	1034.12	64
1944/718	26040	0	0	0	0	4	1	0	2	0	0	1	1			160
1944/720	26040	0	0	0	0	1	1	1	2	0	0	0	1
1835/80	26041	1	0	7	0	1	0	1	3	1	0	0	0	120033_26	45.8333	7
1835/81	26041	0	0	0	0	3	0	0	3	1	1	0	0
1858/349	26042	1	1	3	3	1	0	1	2	1	0	0	0							120042_53	965.174	3
1858/351	26042	1	1	3	3	2	0	1	2	1	2	0	0							120042_53	965.174	3
1874/144	26043	0	0	0	0	2	0	1	2	1	0	0	0
1874/145	26043	0	0	0	0	4	0	0	2	1	0	0	0
1874/146	26043	0	0	0	0	1	0	0	2	1	0	0	0
1874/148	26043	0	0	0	0	2	1	1	2	1	2	0	0
1874/149	26043	0	0	0	0	3	0	1	2	1	2	1	0
1874/150	26043	0	0	0	0	2	0	1	2	1	0	0	0
26043/637	26043	0	0	0	0	3	1	1	2	1	0	0	0
15029/731	26044	1	0	4	0	2	0	1	3	1	0	0	0	120020_1	1.00155	4
1817/275	26044	0	0	0	0	3	1	1	3	1	2	1	0			1
1817/276	26044	0	0	0	0	3	0	1	3	1	0	0	0
26044/638	26044	0	0	0	0	0	0	0	3	1	0	0	0
1817/277	26045	0	0	0	0	2	0	1	1	1	0	1	0
1817/278	26045	0	0	0	0	0	0	0	1	1	0	0	0
15026/620	26046	0	0	0	0	2	0	1	1	1	0	0	0
15026/621	26046	0	0	0	0	2	1	1	1	1	2	1	0
15026/622	26046	0	0	0	0	1	0	1	1	1	0	1	0
15026/623	26046	0	0	0	0	2	1	1	1	1	0	0	0
26046/639	26046	0	0	0	0	0	1	0	1	1	0	0	0
15064/728	26047	0	0	0	0	0	1	0	1	1	0	0	0
1767/721	26047	1	0	3	0	2	1	1	1	1	0	0	0							120033_22	60.6061	3
1767/722	26047	0	0	0	0	3	0	0	1	1	0	1	0
1767/723	26047	0	0	0	0	3	1	0	1	1	0	1	0
1767/724	26047	0	0	0	0	2	0	1	1	1	0	0	0
1767/725	26047	0	0	0	0	3	0	1	1	1	0	0	0
15064/729	26048	0	0	0	0	2	1	1	2	0	2	0	0
15023/619	26049	0	0	0	0	2	0	1	1	1	0	0	0
1730/132	26049	0	0	0	0	2	0	1	1	1	0	0	0
1730/133	26049	0	0	0	0	2	1	1	1	1	2	1	0
1730/134	26049	0	0	0	0	1	1	1	1	1	0	0	0
1730/135	26049	0	0	0	0	1	1	1	1	1	0	0	0
1730/136	26049	0	0	0	0	2	1	1	1	1	0	0	0
26049/640	26049	0	0	0	0	0	1	0	1	1	0	0	0
1688/116	26050	0	0	0	0	3	1	0	2	0	0	1	0
1688/117	26050	0	0	0	0	1	0	0	2	0	0	0	0
1688/119	26051	0	0	0	0	2	0	1	1	1	0	0	0									2
1688/120	26051	0	0	0	0	0	1	0	1	1	0	0	0
1688/121	26051	0	0	0	0	2	1	1	1	1	2	0	0
26052/641	26052	0	0	0	0	0	0	0	3	0	0	0	0
536/28	26052	0	0	0	0	2	0	1	3	0	1	1	0
536/29	26052	0	0	0	0	2	1	1	3	0	2	0	0
1794/141	26053	0	0	0	0	3	0	1	3	0	1	0	0									30
1794/142	26053	0	0	0	0	1	1	1	3	0	0	0	0
1783/290	26054	0	0	0	0	3	0	1	3	0	1	0	0
1783/291	26054	0	0	0	0	1	0	1	3	0	0	0	0
26056/642	26056	0	0	0	0	2	0	1	1	1	2	0	0
26056/643	26056	0	0	0	0	0	0	0	1	1	0	0	0
26056/644	26056	0	0	0	0	2	1	1	1	1	2	0	0
1744/137	26057	1	0	65	0	3	1	1	3	0	0	0	0	120033_18	411.709	25				120033_18	411.709	40
26057/645	26057	1	0	65	0	2	0	1	3	0	1	0	0	120033_18	411.709	25				120033_18	411.709	40
1858/348	26058	0	0	0	0	3	1	1	3	0	0	9	1
1858/350	26058	0	0	0	0	3	0	1	3	0	1	9	1									7			25
1704/708	26059	1	1	195	195	3	1	1	3	1	2	1	0	120042_53	965.174	115				120042_53	965.174	80
1704/709	26059	1	1	80	80	2	1	1	3	1	0	0	0							120042_53	965.174	80
1704/710	26059	1	1	133	133	3	0	1	3	1	0	0	0	120042_53	965.174	115				120042_53	965.174	18
1704/711	26059	0	0	0	0	2	1	1	3	1	0	0	0									92

## Sheet: DataDic
Data dictionary
Variable	Analysis	Description	Detailed information
ID_INDIV	1	Individual ID	numerical
ID_hh	1	Household ID	numerical
overnights_YN	1	Declared at least one overnight outside the urban area of Mâncio Lima	0-no; 1-yes
overnHigherAPI_YN	1	Declared at least one overnight outside the urban area of Mâncio Lima in a locality with hither API than ML urban area	0-no; 1-yes
totalovernights	1	Total overnights spent outside the urban area of Mâncio Lima during the last 12 months	numerical
overnHigherAPI	1	Total overnights spent outside the urban area of Mâncio Lima during the last 12 months in localities with API higher than that urban area	numerical
age	1	Age (in years)	0-0 to 5 years old; 1-6 to 15 years old; 2-16 to 40 years old; 3- 41 to 60 years old; 4- 60 years and older
gender	1	Gender	0-female; 1-male
literacy	1	Literacy	0-illiterate; 1-literate; 9-did not answer
wi_terc	1	Terciles of wealh index	1-low; 2-intermediate; 3-high
cashtransf	1	If anyone in the household receives conditional cash transfer programs	0-no; 2-yes
workstatus2	1	Individual work status	0-does not work; 1-formal employee; 2-informal employee; 3-employer; 9-did not answer
fishing	1	Fishing periodically	0-no; 1-yes; 9-did not answer
otherhouse	1	Own a house outside Mâncio Lima urban area	0-no; 2-yes
loc1_id_may2019	2	Locality 1, visited as reported in survey of May 2019	numerical. Format: "id municipality_id locality"
loc1_api_may2019	2	Anual Parasite Incidence (avearge 2016-2018, regardless of Plasmodium species) of Locality 1, visited as reported in survey of May 2019	numerical
loc1_days_may2019	2	Days spent in Locality 1, visited as reported in survey of May 2019	numerical
loc2_id_may2019	2	Locality 2, visited as reported in survey of May 2019	numerical. Format: "id municipality_id locality"
loc2_api_may2019	2	Anual Parasite Incidence (avearge 2016-2018, regardless of Plasmodium species) of Locality 2, visited as reported in survey of May 2019	numerical
loc2_days_may2019	2	Days spent in Locality 2, visited as reported in survey of May 2019	numerical
loc1_id_sept2019	2	Locality 1, visited as reported in survey of September 2019	numerical. Format: "id municipality_id locality"
loc1_api_sept2019	2	Anual Parasite Incidence (avearge 2016-2018, regardless of Plasmodium species) of Locality 1, visited as reported in survey of September 2019	numerical
loc1_days_sept2019	2	Days spent in Locality 1, visited as reported in survey of September 2019	numerical
loc2_id_sept2019	2	Locality 2, visited as reported in survey of September 2019	numerical. Format: "id municipality_id locality"
loc2_api_sept2019	2	Anual Parasite Incidence (avearge 2016-2018, regardless of Plasmodium species) of Locality 2, visited as reported in survey of September 2019	numerical
loc2_days_sept2019	2	Days spent in Locality 2, visited as reported in survey of September 2019	numerical
Analysis:
1- Variables utilized in the statistical models
2- Variables utilized in the analysis of spatial mobility of the population (descriptive tables and illustrative maps)
Note that, in each survey, the interviewee could mention up to 2 localities visited.
For aditional information please contact: Igor Cavallini Johansen (igorcavallini@usp.br).
